# Supplementary material for: The Mechanism of Rh(I)-Catalyzed Coupling of Benzotriazoles and Allenes Revisited: Substrate Inhibition, Proton Shuttling, and the Role of Cationic vs Neutral Species
Source: J Am Chem Soc. 2024 Apr 22;146(17):12185–96. doi: 10.1021/jacs.4c02679 (PMC11066875; doi:10.1021/jacs.4c02679)
Supplement: Supplementary file 2 — ja4c02679_si_002.xyz [file ja4c02679_si_002.xyz]

83
INT1
 Rh                 0.04442700   -0.41210000   -1.16703000
 P                 -0.68152100    1.38469300   -0.08242800
 P                  1.93503700   -0.67770000   -0.09806700
 C                  0.04431100    3.08047000   -0.23139100
 C                 -1.10635100    1.20235600    1.68986700
 C                 -2.31029600    1.61301700   -0.90485400
 C                  2.16051300    0.26473300    1.46355600
 C                  2.18862600   -2.42045400    0.41720400
 C                  3.42560300   -0.30182400   -1.09684000
 C                  1.43571300    3.27522000   -0.15789200
 O                  2.26816800    2.21816100    0.12502800
 C                  2.21776800    1.66455700    1.38574000
 C                 -0.75630400    4.19715600   -0.52566200
 C                 -0.18974900    5.45352800   -0.75627900
 C                  1.19803100    5.61352200   -0.70958500
 C                  2.01325600    4.52068100   -0.40637900
 C                  2.13635900   -0.32690600    2.73433300
 C                  2.14454700    0.46031800    3.88877600
 C                  2.19479300    1.85262100    3.78582500
 C                  2.24145900    2.46120700    2.52991300
 C                  1.15152700   -3.06052200    1.11252800
 C                  1.26711300   -4.39822500    1.48827900
 C                  2.42834800   -5.11218400    1.17065100
 C                  3.46634900   -4.47999100    0.48032100
 C                  3.35020200   -3.13834500    0.10163000
 C                  4.60928000    0.16190600   -0.50455400
 C                  5.74142500    0.39561000   -1.28880800
 C                  5.69964400    0.16365400   -2.66758200
 C                  4.52237200   -0.30524300   -3.25926400
 C                  3.38584600   -0.53579200   -2.47965200
 C                 -1.12427700    2.26264000    2.60474600
 C                 -1.52285500    2.03667900    3.92577700
 C                 -1.91885700    0.75848200    4.33419300
 C                 -1.90968700   -0.30293600    3.42204400
 C                 -1.49300000   -0.07976000    2.10969600
 C                 -3.52311500    1.70813700   -0.20824000
 C                 -4.71782400    1.89302300   -0.90833400
 C                 -4.71347800    1.97470600   -2.30380700
 C                 -3.50978300    1.85615400   -3.00616500
 C                 -2.31274800    1.67504700   -2.31133900
 H                 -1.83976700    4.07666400   -0.59125000
 H                 -0.83575400    6.30570700   -0.98501400
 H                  2.09160900   -1.41347800    2.82216500
 H                  2.10381600   -0.01855800    4.87055100
 H                  2.19485200    2.47203700    4.68721900
 H                 -0.82206200    3.26404600    2.28789600
 H                 -1.52643700    2.86587500    4.63991500
 H                 -2.23693800    0.58987900    5.36762300
 H                 -2.23081900   -1.30654800    3.71356500
 H                 -1.47003100   -0.90250900    1.39286100
 H                 -3.53425300    1.63932700    0.88164100
 H                 -5.66001600    1.96575200   -0.35794300
 H                 -5.65252100    2.11866100   -2.84666300
 H                 -3.50166700    1.90723600   -4.09887200
 H                 -1.36659900    1.59968600   -2.85913900
 H                  1.64870400    6.59091700   -0.90463500
 H                  6.58658200    0.34893700   -3.28122100
 H                  6.66040400    0.76099100   -0.82029900
 H                  4.64897500    0.34128400    0.57306700
 H                  2.46446100   -0.90661200   -2.93704500
 H                  4.48496300   -0.49110100   -4.33674800
 H                  2.52062900   -6.16511100    1.45399200
 H                  4.37304800   -5.03611100    0.22346900
 H                  4.16081000   -2.65858400   -0.45050200
 H                  0.23573300   -2.52000200    1.35290900
 H                  0.43262300   -4.87540700    2.00875300
 H                  3.10089300    4.60945100   -0.35654800
 H                  2.27984100    3.54814200    2.42832200
 Cl                 0.13996400   -2.37397600   -2.49489300
 H                 -1.07663600   -3.17895400   -0.68407500
 C                 -3.88425400   -2.46271300    0.63118200
 C                 -3.08691700   -2.45500800   -0.53698700
 C                 -3.52914500   -1.90318800   -1.75195700
 C                 -4.81206000   -1.37553600   -1.74975500
 C                 -5.62759300   -1.37966100   -0.58659400
 C                 -5.18057700   -1.91322700    0.61308100
 H                 -2.89183300   -1.90202500   -2.63759700
 H                 -5.20645700   -0.93360800   -2.66801300
 H                 -6.62948100   -0.94444600   -0.64512300
 H                 -5.79942000   -1.91944800    1.51316100
 N                 -1.93971100   -3.07150800   -0.13786400
 N                 -2.01160600   -3.41438900    1.16369000
 N                 -3.16285600   -3.06319700    1.63928800
83
INT2
P                  0.88436000    1.21724500    0.02138300
P                 -1.89810400   -0.72175400   -0.14505300
C                 -0.14556900    2.16768400    1.21529500
C                  1.26412200    2.53348000   -1.21196100
C                  2.47739800    1.01667700    0.93963100
C                 -3.15648500    0.50674100   -0.78348000
C                 -2.84496000   -2.28387600   -0.39621400
C                 -1.99519400   -0.52346400    1.68646800
C                 -1.37409800    2.61911400    0.71404100
O                 -1.60756800    2.35124400   -0.61554800
C                 -2.83821900    1.86287000   -0.98854800
C                  0.16290200    2.42961000    2.55497600
C                 -0.74164500    3.11815300    3.36990900
C                 -1.95826300    3.56331400    2.84631500
C                 -2.28065300    3.31864500    1.50890000
C                 -4.45074800    0.09828800   -1.15569700
C                 -5.36293000    0.98305700   -1.73687900
C                 -4.99943200    2.31045700   -1.97340500
C                 -3.73118500    2.75036000   -1.59170800
C                 -3.00652600   -2.75898700   -1.70941900
C                 -3.74260100   -3.91716600   -1.95396700
C                 -4.30751300   -4.63120500   -0.89043200
C                 -4.13891700   -4.17290500    0.41726000
C                 -3.41411300   -3.00041300    0.66363100
C                 -2.99843000    0.19612300    2.34394800
C                 -3.00282000    0.28615600    3.73977700
C                 -2.01781300   -0.36018100    4.49001500
C                 -1.02429900   -1.10141500    3.83955600
C                 -1.01074700   -1.17688100    2.44646900
C                  1.59180100    3.84002400   -0.81898900
C                  1.85004600    4.82099300   -1.77934700
C                  1.77540600    4.50335900   -3.14049900
C                  1.44044800    3.20456800   -3.53574600
C                  1.18354000    2.22218100   -2.57513700
C                  3.68032700    1.60403400    0.52300200
C                  4.88456800    1.28383000    1.16010300
C                  4.90179300    0.38110000    2.22593500
C                  3.70466600   -0.20181200    2.65534000
C                  2.50655900    0.10612000    2.01058600
H                  1.11320000    2.08734800    2.96908300
H                 -0.49330900    3.30449300    4.41837300
H                 -4.75005600   -0.93802700   -0.99856600
H                 -6.35815800    0.62457100   -2.01470800
H                 -5.70092800    3.00460000   -2.44533200
H                  1.63979100    4.09358300    0.24426400
H                  2.10369400    5.83833500   -1.46532700
H                  1.97216800    5.27296700   -3.89354000
H                  1.37184700    2.95462800   -4.59886700
H                  0.90741500    1.20589000   -2.87023500
H                  3.68217100    2.30145500   -0.31674300
H                  5.81663300    1.74394700    0.81655100
H                  5.84515900    0.12621000    2.71784800
H                  3.70781000   -0.91939100    3.48086500
H                  1.58140900   -0.38407700    2.32155400
H                 -2.66635400    4.10259000    3.48243300
H                 -2.02260900   -0.28668400    5.58181100
H                 -3.77993200    0.87037000    4.24160400
H                 -3.77578600    0.70013600    1.76536700
H                 -0.23499300   -1.74124400    1.92034900
H                 -0.25329600   -1.61621900    4.42124200
H                 -4.87533300   -5.54671200   -1.08354700
H                 -4.57523500   -4.72489000    1.25550400
H                 -3.29920400   -2.64846800    1.69046500
H                 -2.55257000   -2.21733600   -2.54061000
H                 -3.86033900   -4.27556600   -2.98093600
H                 -3.23047700    3.65192700    1.08523200
H                 -3.40837500    3.78237900   -1.74802000
C                  4.43706800   -1.75990900   -0.88369600
C                  3.09717400   -1.96455000   -0.49814300
C                  2.75238600   -2.92606100    0.46490500
C                  3.79516000   -3.64333600    1.03168900
C                  5.14499900   -3.42078500    0.65240400
C                  5.49518800   -2.48417200   -0.31172200
H                  1.70433300   -3.08997200    0.71625900
H                  3.57822600   -4.40613200    1.78441100
H                  5.93246200   -4.01114600    1.13004200
H                  6.53460400   -2.32101200   -0.60444500
N                  2.32929000   -1.06982300   -1.21407400
N                  3.07825100   -0.37296500   -2.00238000
N                  4.34570500   -0.77232200   -1.82707600
H                  5.07549400   -0.31481000   -2.35919500
Rh                 0.27259500   -0.77581700   -0.83186900
Cl                 0.06961400   -2.96749600   -1.76446700
93
INT3
P                 -0.67992800   -1.58972700    0.20315100
P                  1.87689300    0.55467000   -0.35214100
C                  0.46181900   -2.22676900    1.49777700
C                 -0.95039900   -3.13166200   -0.77014100
C                 -2.27308100   -1.35945700    1.10980400
C                  3.23518800   -0.61660700   -0.87310800
C                  2.63697500    2.16658300   -0.83566700
C                  2.06002900    0.62039000    1.48163000
C                  1.72190300   -2.62808200    1.03184500
O                  1.90244900   -2.55585700   -0.33074200
C                  3.06215700   -2.01360700   -0.83313200
C                  0.20510200   -2.30144100    2.87108000
C                  1.19096400   -2.75655200    3.75284700
C                  2.43836300   -3.15434800    3.26479000
C                  2.70998500   -3.09680100    1.89529200
C                  4.45795700   -0.14320500   -1.38232500
C                  5.44143100   -1.01376500   -1.85980400
C                  5.22299100   -2.39295200   -1.84747600
C                  4.02782000   -2.89215300   -1.32729700
C                  2.71233500    2.48912400   -2.20212100
C                  3.26283900    3.70322400   -2.61142700
C                  3.72628300    4.62325800   -1.66386200
C                  3.65273500    4.31195400   -0.30484200
C                  3.11716300    3.08574300    0.10726400
C                  3.18997200    0.16444700    2.17025800
C                  3.27291800    0.30745500    3.55873500
C                  2.23933700    0.92730600    4.26655000
C                  1.11603200    1.40267200    3.58123000
C                  1.02552900    1.24043000    2.19869100
C                 -0.83161000   -3.08338300   -2.16455300
C                 -0.99676200   -4.24538200   -2.92355700
C                 -1.27864300   -5.46170300   -2.29397800
C                 -1.39022800   -5.51653100   -0.89974000
C                 -1.22204000   -4.35600300   -0.14080500
C                 -3.44261300   -2.05411900    0.76892300
C                 -4.67003400   -1.70154000    1.34073100
C                 -4.74401200   -0.66130700    2.26969100
C                 -3.57966100    0.02732600    2.62648200
C                 -2.35882900   -0.31051100    2.04245800
H                 -0.76829000   -1.99371600    3.25799600
H                  0.98224000   -2.79656200    4.82543300
H                  4.64322000    0.93071600   -1.41514700
H                  6.37788400   -0.60605300   -2.25097600
H                  5.98090000   -3.08024000   -2.23454500
H                 -0.59916000   -2.12767300   -2.64246100
H                 -0.89912500   -4.20028300   -4.01250800
H                 -1.40471900   -6.37170700   -2.88904900
H                 -1.60173700   -6.46803000   -0.40196500
H                 -1.29703300   -4.40336800    0.94977000
H                 -3.40126700   -2.86025600    0.03418700
H                 -5.57599900   -2.24441200    1.05306800
H                 -5.70567900   -0.38183600    2.70980100
H                 -3.62598300    0.84867800    3.34768200
H                 -1.46529700    0.26535400    2.29061000
H                  3.21030900   -3.50949400    3.95380000
H                  2.30995800    1.04056200    5.35270700
H                  4.15201100   -0.07008600    4.08976200
H                  4.00733200   -0.31143300    1.62344300
H                  0.14962600    1.60052400    1.65429900
H                  0.30492500    1.90398400    4.11689100
H                  4.14470400    5.58152300   -1.98697800
H                  4.01564700    5.02172100    0.44475100
H                  3.07511100    2.85466900    1.17277600
H                  2.33566100    1.78643000   -2.94601400
H                  3.31121900    3.94078600   -3.67820200
H                  3.68195400   -3.39631800    1.49727100
H                  3.81842200   -3.96389100   -1.29258200
C                 -4.54026700    0.70347500   -1.38950000
C                 -3.26419300    1.11123500   -0.95297600
C                 -3.09515600    2.24297800   -0.14285800
C                 -4.24359900    2.93160700    0.21684200
C                 -5.52845200    2.51137500   -0.21606800
C                 -5.70637900    1.39672700   -1.02668200
H                 -2.09837500    2.55466800    0.16627200
H                 -4.15635800    3.82119000    0.84614200
H                 -6.40572000    3.08662000    0.09448000
H                 -6.69700500    1.08049300   -1.36057900
N                 -2.35337300    0.21009900   -1.46309800
N                 -2.96113600   -0.68271800   -2.17089500
N                 -4.27309300   -0.40767400   -2.14392700
C                 -0.94077800    4.07861400    1.85035700
C                 -1.67842300    3.80730100    2.90290700
H                 -2.45988100    3.03366800    2.86340700
H                 -1.54944500    4.33718600    3.85745500
C                 -0.22830400    4.31149800    0.77462900
H                  0.68894300    3.72751300    0.62006000
C                 -0.57725500    5.27536100   -0.32713600
H                  0.24621000    5.99700400   -0.48258100
H                 -0.69696700    4.70405100   -1.26582000
H                 -1.50440300    5.83159500   -0.11015000
H                 -4.90478100   -1.01442700   -2.65182400
Rh                -0.28551400    0.26521200   -1.00434800
Cl                -0.33614200    2.24222700   -2.36643300
93
INT4
P                  0.86322000   -1.54840300   -0.16371900
P                 -1.95080400    0.73860100    0.07441500
C                 -0.34332600   -2.54659700   -1.12507500
C                  1.30187000   -2.77810800    1.13989100
C                  2.36465000   -1.49835200   -1.23186100
C                 -2.95881900   -0.26412200    1.25796800
C                 -2.64018000    2.43027000    0.26260600
C                 -2.70093300    0.16024200   -1.51224400
C                 -1.59033300   -2.67244500   -0.48757300
O                 -1.60263000   -2.18576300    0.79258500
C                 -2.69901800   -1.63649500    1.40719100
C                 -0.18654200   -3.09346300   -2.40169500
C                 -1.26765700   -3.71170600   -3.04059000
C                 -2.51169900   -3.77912200   -2.40601000
C                 -2.68207100   -3.26545500   -1.11591400
C                 -4.04135300    0.27364200    1.96848800
C                 -4.82692800   -0.52662300    2.80335500
C                 -4.54146500   -1.88626400    2.94500800
C                 -3.46916400   -2.44275100    2.24428800
C                 -2.46587000    3.08755900    1.49407300
C                 -2.88283700    4.40908200    1.64467100
C                 -3.44958200    5.10014800    0.56647200
C                 -3.60005900    4.45857500   -0.66422600
C                 -3.20128500    3.12552500   -0.81604400
C                 -4.09528700    0.02222400   -1.62069000
C                 -4.67250200   -0.41570200   -2.81310000
C                 -3.86245200   -0.73047500   -3.90997400
C                 -2.47578500   -0.60503300   -3.80537700
C                 -1.89940500   -0.15924100   -2.61323900
C                  1.19245600   -2.41659600    2.48928400
C                  1.48251200   -3.35623200    3.48460400
C                  1.88065500   -4.65223300    3.14291200
C                  1.97952800   -5.01805500    1.79515700
C                  1.68388400   -4.08559600    0.79827300
C                  3.62068900   -1.93724600   -0.78623800
C                  4.77409600   -1.68093700   -1.53576900
C                  4.68945600   -0.99650900   -2.75017900
C                  3.43982700   -0.56853400   -3.21294100
C                  2.29282600   -0.80675000   -2.45511400
H                  0.77916200   -3.01844700   -2.90793600
H                 -1.14135000   -4.12859500   -4.04383300
H                 -4.27395000    1.33504700    1.87355900
H                 -5.66184300   -0.07870200    3.34958400
H                 -5.14698200   -2.51445000    3.60472300
H                  0.86519400   -1.40590100    2.75261800
H                  1.38771500   -3.07029300    4.53688300
H                  2.10542300   -5.38364700    3.92597000
H                  2.27926700   -6.03433900    1.52033000
H                  1.74673500   -4.37813200   -0.25427000
H                  3.70050300   -2.47146200    0.16238000
H                  5.74639400   -2.02169000   -1.16588400
H                  5.59227700   -0.79381100   -3.33390000
H                  3.36032500   -0.02932100   -4.16173000
H                  1.32942400   -0.43049800   -2.80514700
H                 -3.36304900   -4.23863500   -2.91624300
H                 -4.31379400   -1.08232600   -4.84267000
H                 -5.75967500   -0.51697900   -2.88502200
H                 -4.73430400    0.25605800   -0.76549500
H                 -0.81745400   -0.07592000   -2.51885300
H                 -1.83394900   -0.86765100   -4.65071600
H                 -3.76554400    6.14122700    0.68547600
H                 -4.03158200    4.99389400   -1.51550300
H                 -3.32384300    2.63493800   -1.78369800
H                 -1.96503600    2.56285900    2.31373800
H                 -2.74469100    4.91132100    2.60700900
H                 -3.64732900   -3.31431500   -0.60760800
H                 -3.20160200   -3.49717900    2.34437500
C                  4.65771800    1.27922400    0.88277100
C                  3.49142200    1.73854300    0.22780400
C                  3.57799700    2.80485500   -0.68800700
C                  4.83482300    3.34361400   -0.92401000
C                  5.99558600    2.85932100   -0.27049900
C                  5.93011300    1.82293100    0.64980700
H                  2.69292000    3.20421300   -1.17335300
H                  4.93304800    4.17311400   -1.62951200
H                  6.96275200    3.31970100   -0.49167500
H                  6.81834200    1.45127000    1.16536100
N                  2.43970900    0.96321100    0.69275900
N                  2.88081500    0.11138500    1.55911200
N                  4.19418700    0.28131800    1.69285400
C                  0.37110900    2.76274200   -0.25045600
C                  0.42052500    2.03535000   -1.46779900
H                  1.35753500    1.92870000   -2.03384100
H                 -0.46165900    2.06048100   -2.12305200
C                  0.44547000    3.94051500    0.35476700
H                  0.36229300    3.96602200    1.44896000
C                  0.60486800    5.26256200   -0.35012800
H                 -0.25300200    5.93008400   -0.13782200
H                  1.51709200    5.79615800   -0.01561600
H                  0.66485700    5.12696900   -1.44439500
H                  4.69457700   -0.32296000    2.33383800
Rh                 0.31949200    0.79948700    0.27553500
Cl                -0.12386500    0.80766700    2.74952300
93
INT5
P                  0.84279100   -1.15010100   -0.21098200
P                 -2.26045800    0.54875000   -0.10913800
C                 -0.15745800   -2.36723700   -1.15338100
C                  1.41760700   -2.17655700    1.19261800
C                  2.32821300   -0.85643800   -1.23877700
C                 -3.33897200   -0.69148000    0.74549100
C                 -3.32614100    2.05631400   -0.07595800
C                 -2.29791600    0.08171500   -1.88192300
C                 -1.33154200   -2.80492300   -0.52304300
O                 -1.54950400   -2.29707200    0.74134400
C                 -2.82184500   -1.94749800    1.11695600
C                  0.14190200   -2.86753300   -2.42560000
C                 -0.72112400   -3.77200500   -3.05314200
C                 -1.88588800   -4.19213500   -2.40628500
C                 -2.19690800   -3.71249900   -1.13046400
C                 -4.66537800   -0.40528500    1.11308900
C                 -5.42428700   -1.31095400    1.85872900
C                 -4.86653400   -2.52587500    2.26472700
C                 -3.56123200   -2.84623100    1.88723100
C                 -3.69369100    2.61779400    1.16136800
C                 -4.44981600    3.78904500    1.21293500
C                 -4.84679000    4.42413500    0.03094700
C                 -4.48618900    3.87440600   -1.20096900
C                 -3.73317900    2.69647000   -1.25591700
C                 -3.22016300   -0.82080700   -2.42332500
C                 -3.18418900   -1.12600100   -3.78667900
C                 -2.24224600   -0.51679700   -4.62009900
C                 -1.33037300    0.40103200   -4.08776100
C                 -1.35415300    0.69311600   -2.72337700
C                  1.25520400   -1.73319300    2.50986600
C                  1.68067800   -2.53253400    3.57315100
C                  2.27040900   -3.77513700    3.32547200
C                  2.43105000   -4.22289600    2.00967200
C                  2.00260700   -3.42795000    0.94550800
C                  3.62243500   -1.05999800   -0.73846400
C                  4.73779300   -0.65189100   -1.47739200
C                  4.56892100   -0.05364500   -2.72710400
C                  3.28120100    0.14679700   -3.23791600
C                  2.16706500   -0.23964000   -2.49369200
H                  1.05532600   -2.54568900   -2.92954300
H                 -0.47835100   -4.15019700   -4.04985800
H                 -5.11306000    0.54458500    0.81966200
H                 -6.45269800   -1.05762800    2.13045800
H                 -5.44885200   -3.22973200    2.86611800
H                  0.80786700   -0.75607700    2.69722500
H                  1.56098100   -2.17541300    4.60007000
H                  2.61272300   -4.39544400    4.15924900
H                  2.89704700   -5.19244700    1.81106400
H                  2.12989100   -3.78014500   -0.08204200
H                  3.79261100   -1.48618700    0.25168700
H                  5.72137700   -0.75425300   -1.00970400
H                  5.44133400    0.27974600   -3.29686900
H                  3.14246200    0.62951400   -4.21019800
H                  1.16522800   -0.04937100   -2.88419700
H                 -2.56066800   -4.90179900   -2.89385200
H                 -2.21540300   -0.75995800   -5.68628800
H                 -3.89352300   -1.84987500   -4.19772000
H                 -3.95885600   -1.30028100   -1.77719700
H                 -0.63238500    1.39740100   -2.29648700
H                 -0.59092400    0.88138800   -4.73512800
H                 -5.43612700    5.34484700    0.07205800
H                 -4.79435800    4.36041500   -2.13138300
H                 -3.46671000    2.27844100   -2.22809900
H                 -3.38143400    2.13595000    2.08975700
H                 -4.72560700    4.21093400    2.18387600
H                 -3.10461300   -4.03237200   -0.61472400
H                 -3.09518100   -3.79196100    2.17298400
C                  3.99265400    2.09093300    0.31317000
C                  2.63736800    2.25685800   -0.03699100
C                  2.26082300    3.08741000   -1.10856000
C                  3.28771200    3.71427100   -1.80006200
C                  4.65482400    3.52173800   -1.45498800
C                  5.03532700    2.70829800   -0.39808800
H                  1.20979100    3.21996200   -1.37646500
H                  3.04554400    4.36899000   -2.64245600
H                  5.42276000    4.02511000   -2.04959800
H                  6.07350400    2.50784500   -0.12727000
N                  1.92584600    1.45216600    0.82113500
N                  2.75557700    0.84654200    1.64228000
N                  3.98424100    1.22621700    1.36908300
C                 -0.76161900    1.79968000    2.28266300
C                 -0.47803400    2.87781400    1.45941000
H                  0.47848600    3.40552800    1.55534300
H                 -1.28881700    3.44385000    0.98605600
C                 -1.19769600    1.22533500    3.39454000
H                 -1.26153500    0.13024200    3.43592000
C                 -1.61997100    1.98791200    4.62487800
H                 -2.67141900    1.76294200    4.89098000
H                 -1.00151300    1.70743200    5.49853500
H                 -1.52472700    3.07595600    4.47188000
H                  4.91630700    0.62371100    1.66171000
Rh                -0.08813100    0.93816500    0.53728700
Cl                 6.41812200   -0.24145000    1.49149000
93
INT6
P                  1.03177900   -1.41135600   -0.02076300
P                 -2.03116500    0.52933800   -0.07535900
C                 -0.12436600   -2.71068400   -0.62255700
C                  1.77128000   -2.27550300    1.42975900
C                  2.39324400   -1.47590600   -1.26328700
C                 -2.93356600   -0.32063700    1.29921000
C                 -2.91176600    2.13519300   -0.20479200
C                 -2.66857600   -0.39910900   -1.53326200
C                 -1.30533400   -2.82133000    0.12996300
O                 -1.31052800   -2.09169300    1.29111800
C                 -2.46409600   -1.54683900    1.79830300
C                  0.00908000   -3.50064100   -1.76944600
C                 -1.03639000   -4.33209100   -2.18398000
C                 -2.22626200   -4.37687300   -1.45245400
C                 -2.36527200   -3.62728400   -0.28053600
C                 -4.10148700    0.20787700    1.86907500
C                 -4.76059400   -0.45116900    2.91081400
C                 -4.25741900   -1.65468700    3.40909700
C                 -3.10324400   -2.20485900    2.84775200
C                 -2.86995400    3.01199700    0.89452300
C                 -3.45398400    4.27406400    0.80499600
C                 -4.05680500    4.69043500   -0.38867900
C                 -4.07627000    3.83377100   -1.49046100
C                 -3.51019200    2.55658500   -1.39857600
C                 -4.01677900   -0.78833300   -1.59883400
C                 -4.49993100   -1.46873600   -2.71673700
C                 -3.64048500   -1.77446800   -3.77838800
C                 -2.29879000   -1.39230200   -3.71711300
C                 -1.81799400   -0.70411800   -2.60008800
C                  1.79057900   -1.64160800    2.67779400
C                  2.34245800   -2.29389300    3.78646400
C                  2.86969700   -3.58064600    3.65706100
C                  2.83443300   -4.22622400    2.41441400
C                  2.28355100   -3.57866900    1.30814500
C                  3.73048200   -1.69905700   -0.90263600
C                  4.74620000   -1.65219500   -1.86304300
C                  4.44326300   -1.38970700   -3.20028600
C                  3.11449200   -1.15144500   -3.57066100
C                  2.10406000   -1.17993600   -2.60845800
H                  0.92701400   -3.45050700   -2.35861900
H                 -0.92596400   -4.93397100   -3.09033700
H                 -4.50003200    1.15462800    1.50271700
H                 -5.66602500   -0.01213300    3.33899600
H                 -4.76036000   -2.16677300    4.23443500
H                  1.33080000   -0.65759500    2.79306100
H                  2.34824000   -1.79132300    4.75831500
H                  3.30027400   -4.08880300    4.52556800
H                  3.23365800   -5.23986300    2.30961800
H                  2.25074200   -4.08888100    0.34104100
H                  3.98721800   -1.90207400    0.13845800
H                  5.78346900   -1.81740600   -1.55732900
H                  5.23857100   -1.35893800   -3.95091300
H                  2.86447000   -0.93031300   -4.61274800
H                  1.07685700   -0.96395700   -2.90682700
H                 -3.05549900   -5.00543000   -1.78941400
H                 -4.01779900   -2.31665900   -4.65067100
H                 -5.55152000   -1.76820500   -2.75760500
H                 -4.69094600   -0.56205700   -0.76901300
H                 -0.77192200   -0.40408500   -2.53663300
H                 -1.61812100   -1.63825300   -4.53724400
H                 -4.50407800    5.68662500   -0.45964700
H                 -4.53710900    4.15452200   -2.42954300
H                 -3.53620600    1.89287100   -2.26531700
H                 -2.35599700    2.70333100    1.80912800
H                 -3.42008100    4.94693200    1.66705600
H                 -3.28551400   -3.65981200    0.30624300
H                 -2.67485100   -3.14074800    3.21356200
C                  4.25607700    2.34999100    0.97401300
C                  3.40005200    1.76168400   -0.00874700
C                  3.83415600    1.59471500   -1.34232700
C                  5.11204000    2.02226100   -1.64289500
C                  5.97079700    2.60593100   -0.66315400
C                  5.56457800    2.77605800    0.64524200
H                  3.19674900    1.13002100   -2.09142300
H                  5.48454800    1.90073300   -2.66400000
H                  6.97365300    2.92265500   -0.96411300
H                  6.21090600    3.22033700    1.40505600
N                  2.23751600    1.46495000    0.62418700
N                  2.43045400    1.87166600    1.87182300
N                  3.58778700    2.39803000    2.15233400
C                  0.07474700    2.80659100   -0.50449700
C                  0.26177900    2.00893900   -1.65481000
H                  1.23435100    1.99333100   -2.16495300
H                 -0.58557700    1.85914300   -2.33976600
C                  0.00289600    4.00932900    0.04601100
H                 -0.12382600    4.07266500    1.13521900
C                  0.02210800    5.31027300   -0.71278100
H                 -0.93079500    5.85848000   -0.57530400
H                  0.83198400    5.97641600   -0.35644500
H                  0.16446700    5.13967200   -1.79366300
H                  1.61705300    1.77720800    2.52567900
Rh                 0.22041800    0.87325500    0.15952000
Cl                -0.31599100    1.15367800    2.68461800
93
INT7
P                  1.03045900   -1.32392200    0.15107000
P                 -2.00142000    0.46065900   -0.36927500
C                 -0.02109100   -2.67269600   -0.52888300
C                  1.60526600   -2.07678300    1.72233600
C                  2.51613800   -1.34049500   -0.92330700
C                 -3.15797800   -0.47986700    0.73326800
C                 -2.98133000    1.99574200   -0.62356300
C                 -2.09360800   -0.38957600   -1.99334700
C                 -1.23931200   -2.87595100    0.13469700
O                 -1.44942200   -2.08496100    1.23916000
C                 -2.71557200   -1.59829100    1.45843300
C                  0.28217900   -3.49668600   -1.62056700
C                 -0.62646000   -4.46560300   -2.05706000
C                 -1.84485200   -4.63152900   -1.39396300
C                 -2.15529400   -3.84020500   -0.28581500
C                 -4.47810700   -0.05026300    0.95272600
C                 -5.30082200   -0.68531000    1.88612000
C                 -4.81331100   -1.75957200    2.63476400
C                 -3.51451900   -2.22086300    2.41532300
C                 -3.15860200    2.84421500    0.48443500
C                 -3.83656100    4.05464800    0.33775000
C                 -4.33814300    4.43418600   -0.91278400
C                 -4.16885600    3.59176000   -2.01456100
C                 -3.49330800    2.37439700   -1.87165000
C                 -3.08897100   -1.31934300   -2.31812800
C                 -3.08867300   -1.94004500   -3.57038800
C                 -2.10513800   -1.62497100   -4.51195900
C                 -1.11640600   -0.68577600   -4.19886100
C                 -1.10663500   -0.07678600   -2.94296500
C                  1.77979100   -1.29849000    2.87299300
C                  2.22691500   -1.89824800    4.05518800
C                  2.49775300   -3.26722500    4.09610900
C                  2.32752200   -4.04628300    2.94500200
C                  1.88266700   -3.45458100    1.76292100
C                  3.79822600   -1.35426500   -0.35585000
C                  4.92865900   -1.24847600   -1.16951300
C                  4.79283200   -1.14582500   -2.55556000
C                  3.51743400   -1.12566400   -3.12744400
C                  2.38502200   -1.20101900   -2.31541200
H                  1.23628200   -3.38478000   -2.13661800
H                 -0.37742100   -5.09238800   -2.91760500
H                 -4.86667800    0.80533300    0.39956000
H                 -6.32207600   -0.32522000    2.03795200
H                 -5.44470600   -2.24316600    3.38559500
H                  1.60487600   -0.22334900    2.84769700
H                  2.36309200   -1.28022900    4.94708300
H                  2.84512900   -3.73153000    5.02434000
H                  2.54104300   -5.11928100    2.96870400
H                  1.74902200   -4.06849900    0.86831000
H                  3.91562900   -1.41979500    0.72776900
H                  5.92143600   -1.23344600   -0.71180500
H                  5.68038400   -1.05948400   -3.18879500
H                  3.40213900   -1.02445500   -4.21093500
H                  1.39279400   -1.14252900   -2.76886200
H                 -2.55891200   -5.38721200   -1.73419800
H                 -2.10603800   -2.11465500   -5.49027300
H                 -3.85886300   -2.67950900   -3.80823500
H                 -3.85774900   -1.57215800   -1.58428300
H                 -0.32172200    0.63933800   -2.68108700
H                 -0.34333500   -0.43538900   -4.93143600
H                 -4.86328400    5.38721200   -1.02667600
H                 -4.56354000    3.88029000   -2.99330300
H                 -3.36379400    1.72150500   -2.73794600
H                 -2.77217800    2.54882700    1.46232600
H                 -3.96807800    4.70796200    1.20520400
H                 -3.09922100   -3.96358400    0.24855300
H                 -3.09824300   -3.06169900    2.97437300
C                  4.30164300    2.10614400    0.55660900
C                  3.19778700    1.81644800   -0.28722700
C                  3.29500200    1.94872600   -1.68578100
C                  4.51142200    2.37302200   -2.20214900
C                  5.62007300    2.66080200   -1.36255500
C                  5.53059400    2.53208300    0.01699400
H                  2.45782900    1.70075900   -2.34077300
H                  4.62585400    2.47810400   -3.28569000
H                  6.55894800    2.99008500   -1.81837800
H                  6.37705100    2.74993600    0.67348000
N                  2.20252400    1.42171500    0.55739800
N                  2.66788300    1.48535800    1.81955200
N                  3.91057300    1.88017600    1.85048900
C                 -0.06470100    3.05218600    0.59426200
C                  0.03611400    2.91335300   -0.76122500
H                  0.99871500    3.09163500   -1.25606500
H                 -0.85221500    2.96556100   -1.40127500
C                 -0.10259100    3.69253400    1.74563700
H                 -0.08023100    3.12344300    2.68077700
C                 -0.19811700    5.19266800    1.84805400
H                 -1.12484600    5.49147800    2.37576900
H                  0.65065200    5.59622800    2.43170300
H                 -0.19726800    5.66842900    0.85334800
H                 -0.48925000    0.84794800    1.95662000
Rh                 0.22086100    0.92818300    0.17532600
Cl                -1.08126700    0.74379900    3.22673600
93
INT8
P                 -1.13917900   -1.10286900    0.34320400
P                  2.04248300    0.50615500   -0.14297900
C                 -0.03356900   -2.26716200    1.23818800
C                 -1.74868100   -2.23857600   -0.96693100
C                 -2.57318300   -0.81720300    1.43811300
C                  2.81927100   -0.62634100   -1.36702400
C                  3.03567200    2.05430100   -0.33457500
C                  2.73668300   -0.21973700    1.41253300
C                  1.10182200   -2.68225700    0.51778100
O                  1.15563500   -2.21741200   -0.76451800
C                  2.30035900   -1.92508200   -1.46653800
C                 -0.24426600   -2.80059800    2.51501400
C                  0.69400500   -3.66768100    3.08210400
C                  1.84840500   -4.01151600    2.37241600
C                  2.05285500   -3.53269900    1.07589300
C                  3.90406600   -0.27786700   -2.17852800
C                  4.45778600   -1.21310900   -3.05857500
C                  3.92702000   -2.50362100   -3.14170800
C                  2.83486500   -2.86310600   -2.34610300
C                  2.67284500    2.98258100   -1.32569900
C                  3.43247400    4.13817500   -1.52101300
C                  4.56117500    4.38687700   -0.73401200
C                  4.92416700    3.47149500    0.25712000
C                  4.16378000    2.31637200    0.46019400
C                  4.03059300   -0.77234800    1.41213600
C                  4.58093300   -1.30130400    2.57998300
C                  3.84125400   -1.30228800    3.76658700
C                  2.54889400   -0.77436100    3.77299300
C                  2.00340800   -0.23552700    2.60493300
C                 -1.41092400   -2.07067000   -2.31452100
C                 -1.82672100   -3.01967500   -3.25182000
C                 -2.57270800   -4.13197700   -2.85401300
C                 -2.89872100   -4.30725200   -1.50471000
C                 -2.48216300   -3.36628000   -0.56189600
C                 -3.87283600   -0.86946500    0.90845000
C                 -4.96839500   -0.50690400    1.69362100
C                 -4.78214800   -0.08830200    3.01281000
C                 -3.49089700   -0.01950200    3.54466000
C                 -2.39133900   -0.36986300    2.75844900
H                 -1.14329100   -2.53866300    3.07445400
H                  0.52530200   -4.06914300    4.08493000
H                  4.31154700    0.73388500   -2.12956500
H                  5.30192900   -0.92582000   -3.69152500
H                  4.35333400   -3.23075100   -3.83859400
H                 -0.83392400   -1.20282300   -2.63411000
H                 -1.56940200   -2.87605500   -4.30497000
H                 -2.90150100   -4.86670100   -3.59557200
H                 -3.47733300   -5.17851400   -1.18341700
H                 -2.72985700   -3.51460900    0.49290600
H                 -4.02999800   -1.16703500   -0.12946700
H                 -5.96976300   -0.52637900    1.25647100
H                 -5.64211700    0.20438300    3.62206400
H                 -3.33534500    0.32398900    4.57159600
H                 -1.38590900   -0.27662900    3.17550300
H                  2.59444700   -4.67108200    2.82463600
H                  4.26714200   -1.72603300    4.68083700
H                  5.58991100   -1.72385000    2.55971800
H                  4.61292100   -0.79516400    0.48850800
H                  0.98444500    0.14557800    2.61762500
H                  1.95151200   -0.79206100    4.68871900
H                  5.15421400    5.29302300   -0.89064800
H                  5.79889300    3.65813600    0.88720600
H                  4.45511700    1.62836500    1.25373200
H                  1.80577400    2.78291100   -1.95898600
H                  3.13589300    4.84797200   -2.29875800
H                  2.93949100   -3.80732300    0.50087400
H                  2.37431400   -3.85140600   -2.41212600
C                 -4.46342300    1.47115200   -1.38880400
C                 -3.40537900    1.82089500   -0.50484700
C                 -3.68783300    2.63651700    0.61473900
C                 -5.00110300    3.04405400    0.81427500
C                 -6.04837900    2.67911100   -0.06628000
C                 -5.78713400    1.89546300   -1.18061500
H                 -2.92893800    2.95392700    1.32425900
H                 -5.23032100    3.66961200    1.68279500
H                 -7.06569800    3.02861100    0.13462500
H                 -6.57019000    1.60359500   -1.88514800
N                 -2.29201000    1.19903600   -1.03125500
N                 -2.68197100    0.52987300   -2.14155300
N                 -3.94835100    0.67096000   -2.37460200
C                 -0.41946700    3.22459000    0.67719400
C                 -0.56045700    1.90033900    1.30040600
H                 -1.56148700    1.67770900    1.67822800
H                  0.17845200    1.71072700    2.08634600
C                  0.56050300    4.13266900    0.90009800
H                  0.52866000    5.05610700    0.30763500
C                  1.65417700    4.06345900    1.91796000
H                  2.61683700    4.37606800    1.48077500
H                  1.44130800    4.76167600    2.75287000
H                  1.78416600    3.05742400    2.34680900
H                 -1.18069000    3.49785400   -0.06224800
Rh                -0.28035000    0.82613500   -0.47425700
Cl                 0.41317000    0.98992200   -2.80914100
93
INT9
P                  1.10204100   -1.12708100    0.01113200
P                 -2.12572400    0.51143700   -0.13252200
C                  0.06034800   -2.53221200   -0.57128100
C                  1.75873600   -1.85553700    1.56642000
C                  2.53906700   -1.20137700   -1.13227000
C                 -3.00191500   -0.38854000    1.22949100
C                 -3.17341000    2.01395000   -0.30679400
C                 -2.66129800   -0.50053700   -1.58407200
C                 -1.11149500   -2.73373600    0.17316600
O                 -1.20495100   -1.95469700    1.29480900
C                 -2.42198800   -1.54284300    1.77374900
C                  0.30651500   -3.37520500   -1.66116900
C                 -0.63400500   -4.33832900   -2.03873300
C                 -1.83027600   -4.46526600   -1.32734400
C                 -2.07269600   -3.67012400   -0.20402200
C                 -4.25027500    0.00734400    1.73230500
C                 -4.86976800   -0.70493900    2.76377800
C                 -4.24906100   -1.82670000    3.31739700
C                 -3.01633200   -2.25023500    2.81566500
C                 -3.32936700    2.86766800    0.80291800
C                 -4.04319200    4.05849000    0.67604900
C                 -4.59491100    4.42392700   -0.55849600
C                 -4.42842000    3.58953000   -1.66532900
C                 -3.72289800    2.38676800   -1.54111100
C                 -4.00021800   -0.91753200   -1.68764300
C                 -4.41992900   -1.68992700   -2.77024800
C                 -3.50552100   -2.06549600   -3.76121800
C                 -2.17327400   -1.66147100   -3.66177900
C                 -1.75636700   -0.88051700   -2.58037300
C                  1.69602500   -1.18025500    2.78937100
C                  2.18711800   -1.79686600    3.94606400
C                  2.73138100   -3.08078500    3.89081200
C                  2.78367600   -3.76307600    2.66854500
C                  2.29593500   -3.15517400    1.51263900
C                  3.84923800   -1.30091400   -0.64114000
C                  4.93505900   -1.31631300   -1.51950300
C                  4.72876600   -1.23848500   -2.89822100
C                  3.42793300   -1.12196300   -3.39748700
C                  2.34331200   -1.09008400   -2.51900900
H                  1.23157100   -3.27426000   -2.23031100
H                 -0.43554800   -4.98213400   -2.89998100
H                 -4.74800600    0.88807600    1.32639300
H                 -5.83990200   -0.36968000    3.14093700
H                 -4.72280200   -2.37468000    4.13674200
H                  1.26839700   -0.18018500    2.84506600
H                  2.14077000   -1.25657700    4.89584300
H                  3.11521300   -3.55589200    4.79911800
H                  3.20380800   -4.77217300    2.61628300
H                  2.33503200   -3.69489800    0.56246200
H                  4.02656200   -1.34720800    0.43420600
H                  5.94994300   -1.37279600   -1.11704600
H                  5.58125300   -1.24984400   -3.58356300
H                  3.25601400   -1.04429500   -4.47527900
H                  1.33424400   -0.98270100   -2.92321200
H                 -2.57956900   -5.19902400   -1.63782300
H                 -3.83226100   -2.67939900   -4.60579300
H                 -5.46497900   -2.00655500   -2.83769400
H                 -4.71958400   -0.63993700   -0.91369100
H                 -0.71323400   -0.58095000   -2.49615800
H                 -1.44725800   -1.96385300   -4.42150800
H                 -5.14872900    5.36231700   -0.65649400
H                 -4.84973900    3.87059000   -2.63500000
H                 -3.60450600    1.74083000   -2.41353800
H                 -2.85364900    2.60339500    1.75129100
H                 -4.15869100    4.71274700    1.54511800
H                 -2.99321100   -3.77185400    0.37380300
H                 -2.49637900   -3.12134500    3.22044400
C                  4.34568200    2.00327900    0.87921900
C                  3.34435600    1.76512900   -0.09702600
C                  3.66241000    1.83231700   -1.46868300
C                  4.97446600    2.12442200   -1.81474700
C                  5.97632500    2.35089100   -0.83726000
C                  5.67361400    2.29318300    0.51598000
H                  2.92999900    1.62319200   -2.24563900
H                  5.24553100    2.16521400   -2.87417000
H                  6.99740000    2.57486900   -1.16066100
H                  6.42797400    2.46684200    1.28766000
N                  2.20416100    1.50898000    0.62478200
N                  2.51063400    1.60252700    1.93702900
N                  3.76438900    1.88725000    2.11547100
C                  0.57913800    2.87135300   -1.19830600
C                  0.20167000    1.76060100   -2.00276500
H                  0.93681000    1.36288400   -2.70831100
H                 -0.83408300    1.68907600   -2.35083900
C                 -0.23810000    3.39703500   -0.19805900
H                 -1.31646300    3.34990800   -0.32681800
C                  0.26298100    4.32857500    0.86113600
H                 -0.08674800    5.36266700    0.67245900
H                 -0.12461600    4.01049700    1.84472400
H                  1.36340800    4.32536500    0.91866100
H                  1.63250800    3.15751700   -1.18468300
Rh                 0.19861500    1.07113000    0.09775100
Cl                -0.60339900    1.30906900    2.41329000
93
INT10
P                  1.00768000   -1.34558300   -0.23403600
P                 -2.03346600    0.57665300    0.09260200
C                 -0.22411400   -2.56710400   -0.85869100
C                  1.68437300   -2.35284800    1.16204000
C                  2.32165500   -1.42960100   -1.52790400
C                 -2.74254300   -0.31461100    1.55221700
C                 -2.91484500    2.19467100    0.16827700
C                 -2.92374200   -0.29210100   -1.27169900
C                 -1.32699200   -2.75188500   -0.00910100
O                 -1.20913000   -2.12609600    1.20391700
C                 -2.27103300   -1.59359800    1.88857500
C                 -0.19822500   -3.25501900   -2.07568800
C                 -1.27560800   -4.06463200   -2.45190500
C                 -2.38744300   -4.18766200   -1.61347300
C                 -2.41701600   -3.53735100   -0.37597000
C                 -3.78422900    0.21736100    2.32616100
C                 -4.32303400   -0.49532400    3.40134500
C                 -3.82468800   -1.75860700    3.72688800
C                 -2.79166000   -2.30944000    2.96569600
C                 -2.61560000    3.06271600    1.23617700
C                 -3.18519500    4.33451400    1.28340300
C                 -4.04345400    4.76588200    0.26305900
C                 -4.32961100    3.91378300   -0.80461100
C                 -3.76977900    2.63064100   -0.85234700
C                 -4.28626100   -0.61175800   -1.13935400
C                 -4.96736500   -1.24773900   -2.17728700
C                 -4.29363000   -1.58065400   -3.35818600
C                 -2.93748200   -1.27723600   -3.49066900
C                 -2.25738500   -0.63445300   -2.45253800
C                  1.68673600   -1.81055000    2.45480700
C                  2.14560000   -2.57583900    3.53220400
C                  2.59390500   -3.88393500    3.32966800
C                  2.57204200   -4.43628900    2.04323600
C                  2.11155400   -3.67658300    0.96599700
C                  3.62118100   -1.90363500   -1.29565800
C                  4.59142500   -1.85170800   -2.30180700
C                  4.27649200   -1.33716600   -3.56093400
C                  2.98114200   -0.86877500   -3.80838500
C                  2.01932200   -0.90518200   -2.79826800
H                  0.65876200   -3.14314500   -2.74357300
H                 -1.25232400   -4.58880700   -3.41149900
H                 -4.17815900    1.20752900    2.09430100
H                 -5.13065900   -0.05233100    3.99081300
H                 -4.23461600   -2.31495300    4.57473200
H                  1.30905200   -0.79491700    2.61697200
H                  2.14214900   -2.14385900    4.53749600
H                  2.95153900   -4.48035700    4.17496800
H                  2.90801700   -5.46509300    1.88017700
H                  2.07633700   -4.11917500   -0.03363000
H                  3.88838400   -2.31481800   -0.32174400
H                  5.60187600   -2.21638300   -2.09393600
H                  5.03656500   -1.29730500   -4.34690200
H                  2.72115500   -0.46154700   -4.79018600
H                  1.01846500   -0.51637500   -2.99417400
H                 -3.24101100   -4.79918000   -1.91937000
H                 -4.82555300   -2.08642900   -4.16968000
H                 -6.02822300   -1.49001400   -2.06244000
H                 -4.81715800   -0.36339000   -0.21700100
H                 -1.19346900   -0.42052000   -2.54134800
H                 -2.39761800   -1.55374700   -4.40048700
H                 -4.48271000    5.76749400    0.30011200
H                 -4.99142700    4.24412300   -1.61097800
H                 -3.99739300    1.97825900   -1.69725100
H                 -1.91020900    2.73669600    2.00772700
H                 -2.94862100    4.99967200    2.11950800
H                 -3.27392400   -3.62989100    0.29468600
H                 -2.36309900   -3.28723100    3.19704900
C                  4.22135500    2.66972100    0.35110100
C                  3.43955600    1.48742800    0.52670700
C                  4.01736300    0.31403100    1.05639700
C                  5.36383000    0.35627100    1.35952900
C                  6.15385600    1.52696100    1.15394400
C                  5.60241500    2.69108200    0.65819900
H                  3.42105700   -0.57124400    1.25311100
H                  5.83967900   -0.53338400    1.78213000
H                  7.21643700    1.49788100    1.41206400
H                  6.18852100    3.60099400    0.51356700
N                  2.17818500    1.79513700    0.13630100
N                  2.24262700    3.08310600   -0.20945900
N                  3.41497100    3.65287600   -0.10711300
C                 -0.04490700    2.83338400   -0.95482700
C                  0.23006000    1.83352200   -1.94792600
H                  1.22938600    1.78292600   -2.40099600
H                 -0.57527300    1.56583900   -2.64091700
C                  1.00505100    3.82091100   -0.50849000
H                  0.68757100    4.25684900    0.45570200
C                  1.28284900    4.93775500   -1.51311900
H                  0.34768600    5.49628500   -1.68583800
H                  2.05335700    5.63171300   -1.14077400
H                  1.61916100    4.51412000   -2.47463400
H                 -1.04350200    3.27178900   -0.91401500
Rh                 0.23045000    0.95176000   -0.01153600
Cl                 0.06431700    1.27126700    2.47863000
83
TS1-2
Rh                -0.08652400   -0.75893000   -0.80944600
Cl                -0.12496500   -2.89580000   -1.83524200
P                 -0.54206900    1.32384100   -0.19547500
P                  1.95633800   -0.88991800   -0.04417000
O                  2.41400600    1.88446600   -0.83874500
N                 -2.51929400   -1.62246100    0.93536000
N                 -2.98216000   -1.04262600    1.98703600
N                 -4.32929600   -0.95834700    1.88407600
H                 -4.85063500   -0.50662000    2.62488500
C                  0.17471100    2.74983700   -1.13117700
C                 -0.64043600    3.72988900   -1.72135400
H                 -1.72152500    3.68587900   -1.57067500
C                 -0.09722000    4.74539200   -2.51344900
H                 -0.75569500    5.49387800   -2.96320600
C                  1.28120200    4.79251700   -2.73828800
H                  1.71274500    5.57677800   -3.36698400
C                  2.11284500    3.83340000   -2.15544700
H                  3.19401800    3.83762200   -2.31164100
C                  1.56256200    2.83162200   -1.35523500
C                  2.55497400    1.77085300    0.52631300
C                  2.76106600    2.88799400    1.33379200
H                  2.77916400    3.88278100    0.88265200
C                  2.91939900    2.71367400    2.71099000
H                  3.06225300    3.58712300    3.35330600
C                  2.88944600    1.43111200    3.26341900
H                  3.00793900    1.29444800    4.34159900
C                  2.68260700    0.31945700    2.44179200
H                  2.63036800   -0.67901200    2.88025500
C                  2.49783800    0.47501500    1.06224700
C                 -0.54416000    1.90963000    1.54575700
C                 -0.54518900    0.94597900    2.56238400
H                 -0.48640600   -0.11064200    2.29533700
C                 -0.62644600    1.33801500    3.90114500
H                 -0.62931300    0.57652000    4.68646000
C                 -0.69843400    2.69325500    4.23259100
H                 -0.75766400    2.99956200    5.28169700
C                 -0.68679800    3.66096000    3.22083100
H                 -0.73576500    4.72400400    3.47621600
C                 -0.60958500    3.27083900    1.88265600
H                 -0.59589400    4.02856900    1.09452600
C                 -2.31622800    1.38424500   -0.67706000
C                 -2.64601500    0.85435300   -1.93890400
H                 -1.84798100    0.51557400   -2.61045900
C                 -4.67549100    1.72916300   -0.23522900
H                 -5.47181100    2.07030200    0.43396800
C                 -3.34273700    1.81701800    0.17487700
H                 -3.09806300    2.21502100    1.16201500
C                  3.34460300   -1.06119500   -1.23690600
C                  3.14495300   -1.80834700   -2.40796000
H                  2.16488700   -2.25498200   -2.60020800
C                  4.19535800   -1.98096700   -3.31270700
H                  4.03130200   -2.56653300   -4.22242500
C                  5.64630200   -0.65751600   -1.90036600
H                  6.62109600   -0.20223000   -1.69935900
C                  4.60051300   -0.48552400   -0.98940300
H                  4.76606100    0.10218400   -0.08291400
C                  2.12208100   -2.36173800    1.04615200
C                  3.36905800   -2.94627300    1.31231200
H                  4.26936700   -2.55989700    0.82716200
C                  3.46330800   -4.02764100    2.19244300
H                  4.43843800   -4.48265000    2.39176700
C                  2.31338300   -4.53148500    2.80985400
H                  2.38832900   -5.38162700    3.49513700
C                  1.06781300   -3.95565900    2.53973300
H                  0.16302900   -4.35519500    3.00748500
C                  0.96806500   -2.87691000    1.65721500
H                 -0.00789800   -2.44278100    1.41727100
C                 -4.76678100   -1.50288700    0.70997800
C                 -6.02086700   -1.67273300    0.10358600
H                 -6.94532800   -1.33194400    0.57557800
C                 -6.02296100   -2.29539500   -1.13930500
H                 -6.97608000   -2.45004300   -1.65420400
C                 -4.82732000   -2.73696000   -1.76122900
H                 -4.88900500   -3.22197000   -2.73949700
C                 -3.58718100   -2.57084200   -1.15909200
H                 -2.65112500   -2.90044300   -1.61824700
C                 -3.56922600   -1.93886400    0.09646800
C                 -4.99779900    1.19594600   -1.48718000
H                 -6.04345100    1.11288300   -1.79545000
C                 -3.98015500    0.75603100   -2.33825400
H                 -4.22494500    0.32590200   -3.31299600
C                  5.44598000   -1.40593100   -3.06415000
H                  6.26448100   -1.53851800   -3.77856400
93
TS3-4
P                 -0.77971200   -1.39778900    0.03796900
P                  1.92640800    0.60391200    0.15453700
C                  0.48935400   -2.66948100    0.47836600
C                 -1.41154800   -2.19903400   -1.51047600
C                 -2.14358400   -1.71703400    1.24410300
C                  3.04767900   -0.06957900   -1.14910100
C                  2.71182900    2.23489500    0.54003100
C                  2.35778600   -0.35051200    1.67142000
C                  1.58949300   -2.76378700   -0.39207700
O                  1.57218800   -1.94466100   -1.49591800
C                  2.70156000   -1.24166200   -1.84565400
C                  0.45247200   -3.53344300    1.58047900
C                  1.49013000   -4.43917300    1.82010500
C                  2.57775700   -4.50600900    0.94606900
C                  2.62629200   -3.67006500   -0.17103800
C                  4.20143100    0.61571200   -1.55891800
C                  4.97158300    0.15999900   -2.63223500
C                  4.59014300   -0.98901300   -3.32882600
C                  3.45041600   -1.69222900   -2.93235100
C                  2.47531600    3.32283700   -0.31801400
C                  3.03659700    4.57046600   -0.03837700
C                  3.83195200    4.75337200    1.09719800
C                  4.07320200    3.67414700    1.95171400
C                  3.51824000    2.42063100    1.67519300
C                  3.50081800   -1.14961900    1.78373100
C                  3.78031000   -1.81674000    2.98061500
C                  2.93230700   -1.67275800    4.08135800
C                  1.79684400   -0.86097900    3.98081900
C                  1.50914300   -0.21055400    2.78040300
C                 -1.27506200   -1.53506800   -2.73640200
C                 -1.68763400   -2.15915700   -3.91866600
C                 -2.22677200   -3.44791000   -3.88754000
C                 -2.34336900   -4.12401200   -2.66678000
C                 -1.93127500   -3.50393400   -1.48581800
C                 -3.46917300   -1.92667200    0.82940900
C                 -4.51059600   -1.98820900    1.76070700
C                 -4.24929400   -1.84647000    3.12459200
C                 -2.93357000   -1.62590700    3.55140000
C                 -1.89702500   -1.54899100    2.62086500
H                 -0.39624200   -3.50351100    2.26498900
H                  1.44437500   -5.09473100    2.69426400
H                  4.49114800    1.53253300   -1.04274300
H                  5.86299400    0.71740600   -2.93347600
H                  5.17761800   -1.34006700   -4.18227400
H                 -0.82240800   -0.53962800   -2.76583100
H                 -1.57399900   -1.63151800   -4.87063400
H                 -2.54580900   -3.93436100   -4.81499300
H                 -2.74868900   -5.14034500   -2.63624100
H                 -2.00844500   -4.04292900   -0.53690500
H                 -3.69542500   -2.03079200   -0.23326600
H                 -5.53632900   -2.14148100    1.41171300
H                 -5.06457800   -1.89767100    3.85238900
H                 -2.71478900   -1.50458600    4.61703500
H                 -0.88186000   -1.34110600    2.96539300
H                  3.39175100   -5.21346200    1.12991600
H                  3.15311600   -2.19587700    5.01669500
H                  4.66460400   -2.45722800    3.04918000
H                  4.17149100   -1.26207100    0.92874700
H                  0.61190700    0.40488500    2.68068800
H                  1.12844600   -0.74242700    4.83935800
H                  4.26345400    5.73503000    1.31660500
H                  4.69630600    3.80444100    2.84192000
H                  3.71669700    1.58906900    2.35336600
H                  1.85218600    3.17667600   -1.20522500
H                  2.84075600    5.40902400   -0.71366200
H                  3.46524000   -3.70680900   -0.86947300
H                  3.11790900   -2.59118300   -3.45655400
C                 -4.48829400    1.64780000   -0.80249200
C                 -3.37312700    1.33082900    0.00113200
C                 -3.49285500    1.27622100    1.39745700
C                 -4.73260300    1.57283400    1.94309800
C                 -5.84150000    1.91165500    1.12800400
C                 -5.74601900    1.95084100   -0.25781600
H                 -2.65014100    0.96859900    2.01153100
H                 -4.86414500    1.52530300    3.02687300
H                 -6.80070600    2.13716900    1.60284900
H                 -6.60387700    2.19894600   -0.88668900
N                 -2.31241600    1.08071600   -0.85423500
N                 -2.70304600    1.20392300   -2.08107200
N                 -3.99393800    1.54668200   -2.07520600
C                 -0.69626900    3.46396900    0.50341700
C                 -0.39972200    2.77003400    1.58939700
H                 -1.16633100    2.28870800    2.20285200
H                  0.62260800    2.77066300    1.98578500
C                 -0.96450100    4.22089200   -0.53233400
H                 -0.86520400    3.76267100   -1.53030000
C                 -1.32347900    5.68321500   -0.45388400
H                 -0.57685700    6.29346800   -0.99747000
H                 -2.30305100    5.87497100   -0.93233300
H                 -1.37007400    6.03933800    0.58888500
H                 -4.45869500    1.68312400   -2.96490500
Rh                -0.26835300    0.75089300   -0.34970500
Cl                 0.40508600    1.84245200   -2.50421700
93
TS4-5
 P                 -0.36053700   -1.96743500    0.18686900
 P                 -1.38233400    1.44074000   -0.17049500
 C                 -2.10650800   -2.25194600   -0.29430100
 C                 -0.21355600   -2.82283200    1.79982600
 C                  0.60854300   -3.01210000   -0.97461500
 C                 -2.45501100    1.51384100    1.34653600
 C                 -0.86339300    3.19215300   -0.31537800
 C                 -2.64326800    1.19149900   -1.48447700
 C                 -3.02873100   -1.49370500    0.44412300
 O                 -2.49430700   -0.88516100    1.55089800
 C                 -2.91210800    0.34754700    1.98498400
 C                 -2.57457200   -2.99886300   -1.38100800
 C                 -3.92337700   -2.93809200   -1.74795400
 C                 -4.80944400   -2.12569300   -1.03412300
 C                 -4.36923600   -1.40178100    0.07868000
 C                 -2.87657100    2.74551600    1.87882100
 C                 -3.70534700    2.80818500    3.00168800
 C                 -4.12974200    1.63322700    3.62666800
 C                 -3.72975900    0.39812400    3.11474700
 C                 -0.01398300    3.68931800    0.69000200
 C                  0.52880100    4.96736600    0.58781100
 C                  0.23575500    5.76115100   -0.52837100
 C                 -0.59961600    5.27001400   -1.53456700
 C                 -1.15063700    3.98643200   -1.43095300
 C                 -3.87065000    1.87372900   -1.45711900
 C                 -4.81830300    1.65600200   -2.45798500
 C                 -4.55268100    0.74904300   -3.49079300
 C                 -3.33506600    0.06533900   -3.52047600
 C                 -2.38328500    0.28848100   -2.52235800
 C                  0.52872900   -2.22144700    2.82525800
 C                  0.64615800   -2.85746800    4.06544100
 C                  0.02076000   -4.08763900    4.28712200
 C                 -0.72590800   -4.68707500    3.26558000
 C                 -0.84396300   -4.05655300    2.02561300
 C                  1.50238500   -3.99109700   -0.51809300
 C                  2.31944500   -4.67972700   -1.42073900
 C                  2.24782700   -4.40645000   -2.78879900
 C                  1.36153600   -3.42741600   -3.25321300
 C                  0.55939500   -2.72672100   -2.35131600
 H                 -1.87966800   -3.61332300   -1.95739400
 H                 -4.27942700   -3.51522700   -2.60576300
 H                 -2.54446500    3.67373100    1.41243500
 H                 -4.01076600    3.78281800    3.39199300
 H                 -4.76805400    1.67585700    4.51371600
 H                  1.01850800   -1.25874500    2.65459000
 H                  1.22797400   -2.38358900    4.86134700
 H                  0.11157600   -4.58150900    5.25943200
 H                 -1.22023300   -5.64809800    3.43760500
 H                 -1.43235400   -4.52254600    1.22956300
 H                  1.57227200   -4.20849700    0.54960900
 H                  3.01907500   -5.43353600   -1.04798800
 H                  2.88733400   -4.94742800   -3.49237800
 H                  1.30568000   -3.19777600   -4.32150400
 H                 -0.10344800   -1.94004200   -2.71872600
 H                 -5.85728700   -2.05648700   -1.33921800
 H                 -5.30008700    0.57265900   -4.27014800
 H                 -5.77167200    2.19204100   -2.42966900
 H                 -4.08936100    2.57267700   -0.64565900
 H                 -1.43464800   -0.25119800   -2.52640100
 H                 -3.12696800   -0.65386500   -4.31759000
 H                  0.67222600    6.76037200   -0.61870400
 H                 -0.82365600    5.88496900   -2.41136500
 H                 -1.79785800    3.60676600   -2.22547700
 H                  0.26090600    3.06130500    1.54292800
 H                  1.21590600    5.31677300    1.36350500
 H                 -5.05194300   -0.77185500    0.65290000
 H                 -4.03044800   -0.54316000    3.58031700
 C                  4.56893800    0.06124700    0.41734100
 C                  3.63814400   -0.64382700   -0.38018000
 C                  3.99731700   -1.16497400   -1.63446300
 C                  5.30020000   -0.93382200   -2.05578000
 C                  6.22759300   -0.20695200   -1.26153200
 C                  5.88404300    0.29930300   -0.01474000
 H                  3.28278600   -1.72754800   -2.23747000
 H                  5.62672300   -1.31931000   -3.02615200
 H                  7.23858000   -0.04498500   -1.64660400
 H                  6.58392200    0.86828100    0.60030700
 N                  2.45308500   -0.62986600    0.31180700
 N                  2.63861000    0.00411500    1.45367200
 N                  3.88103100    0.41972100    1.54786600
 C                  1.73165700    1.72345700   -1.08392400
 C                  1.10597300    1.01759900   -2.08581500
 H                  1.62142000    0.19505600   -2.60423500
 H                  0.27559500    1.46962000   -2.64663400
 C                  2.58639900    2.57599200   -0.55567900
 H                  2.67233500    2.68907400    0.53452400
 C                  3.51657200    3.45746100   -1.34369800
 H                  3.25858200    4.52188300   -1.18389800
 H                  4.54951300    3.32426900   -0.97267400
 H                  3.48322900    3.24173300   -2.42511200
 H                  4.03061100    1.40798500    2.17571900
 Rh                 0.50200400    0.17261600   -0.17516200
 Cl                 3.96571400    3.03776200    2.63762300
93
TS5-6
 P                  0.77248900   -1.19272800    0.61884800
 P                 -2.14261900    0.41105300   -0.55126200
 C                 -0.46058900   -2.41763600    1.22484800
 C                  1.62967800   -0.79334900    2.19283600
 C                  2.00242900   -2.18494500   -0.31244600
 C                 -3.08701600    0.66911100    1.02467100
 C                 -3.11499500    1.45301600   -1.72396700
 C                 -2.56932500   -1.28931800   -1.09392000
 C                 -1.49307000   -1.88215800    2.01027100
 O                 -1.40910800   -0.52969800    2.26178500
 C                 -2.55782500    0.22331500    2.25042900
 C                 -0.46127200   -3.79649700    0.98303000
 C                 -1.48120100   -4.60903500    1.48877900
 C                 -2.50612500   -4.04986300    2.25542600
 C                 -2.51375900   -2.67903900    2.52643600
 C                 -4.29558600    1.38563800    1.06874000
 C                 -4.92038700    1.68454500    2.28231800
 C                 -4.34054300    1.28156200    3.48775000
 C                 -3.15606500    0.54278300    3.46981300
 C                 -3.16895500    2.84434000   -1.51756900
 C                 -3.85969300    3.66663400   -2.40797500
 C                 -4.50110600    3.11543800   -3.52308200
 C                 -4.44975500    1.73640600   -3.73657300
 C                 -3.76350700    0.90817100   -2.84152500
 C                 -3.62728700   -2.03186900   -0.55737700
 C                 -3.88343500   -3.32498700   -1.02168100
 C                 -3.10030600   -3.87510900   -2.04013800
 C                 -2.05385800   -3.12977100   -2.59425600
 C                 -1.78388700   -1.84635000   -2.11632200
 C                  1.85598500    0.53317200    2.57648900
 C                  2.51548400    0.81024600    3.77900800
 C                  2.93419800   -0.23343800    4.60688600
 C                  2.69869200   -1.56240000    4.23222200
 C                  2.05021500   -1.84183100    3.02929000
 C                  3.37439100   -2.02599800   -0.06287400
 C                  4.31707800   -2.66970900   -0.86741400
 C                  3.90401400   -3.48631900   -1.92241100
 C                  2.53958500   -3.64435800   -2.18264200
 C                  1.59513000   -2.98500100   -1.39371500
 H                  0.34173300   -4.24381700    0.39527700
 H                 -1.47040600   -5.68283200    1.28288600
 H                 -4.75326500    1.72701300    0.13985100
 H                 -5.85852600    2.24636500    2.28198600
 H                 -4.81302700    1.53231800    4.44174500
 H                  1.55575200    1.35331300    1.92492300
 H                  2.71866100    1.85074800    4.04293400
 H                  3.45150200   -0.01402800    5.54609100
 H                  3.02472700   -2.38357700    4.87794400
 H                  1.87108500   -2.88066900    2.73762300
 H                  3.71050700   -1.37673700    0.74786300
 H                  5.38237900   -2.51594000   -0.67548900
 H                  4.64543800   -3.98524000   -2.55313600
 H                  2.20737900   -4.27068000   -3.01630700
 H                  0.53341000   -3.08908500   -1.62689600
 H                 -3.30508200   -4.68259100    2.65292900
 H                 -3.30346000   -4.88751000   -2.40149800
 H                 -4.69750800   -3.90715400   -0.58047000
 H                 -4.24393200   -1.60598900    0.23739700
 H                 -0.95383600   -1.26412900   -2.53072200
 H                 -1.43953400   -3.55393000   -3.39407800
 H                 -5.03889200    3.76141100   -4.22335900
 H                 -4.94956000    1.29533700   -4.60414600
 H                 -3.73934300   -0.16835600   -3.02005000
 H                 -2.66408900    3.28410000   -0.65390300
 H                 -3.89129300    4.74599300   -2.23239400
 H                 -3.30560300   -2.22862400    3.12824100
 H                 -2.67942800    0.19665700    4.38977700
 C                  4.29808100    1.22672500   -1.46603200
 C                  3.04887100    0.63690500   -1.79676600
 C                  2.89423600   -0.17608300   -2.93332100
 C                  4.02447400   -0.40421500   -3.70451100
 C                  5.28311200    0.16423900   -3.36903500
 C                  5.43665000    0.98420200   -2.25899400
 H                  1.92733100   -0.61858500   -3.18226700
 H                  3.95081000   -1.04104400   -4.59141500
 H                  6.14561900   -0.04688300   -4.00873500
 H                  6.39985500    1.43237300   -2.00220800
 N                  2.18467900    1.04680500   -0.82188400
 N                  2.84983000    1.85153300    0.00711300
 N                  4.10628800    1.97507900   -0.33162000
 C                 -0.11513500    2.78289800   -0.31388700
 C                  0.03613400    2.65418200   -1.68197000
 H                  1.01949200    2.80944700   -2.14167500
 H                 -0.82442500    2.75010600   -2.35353700
 C                 -0.22608400    3.41253700    0.84350700
 H                 -0.30492100    2.81421300    1.76019700
 C                 -0.15346200    4.90878000    1.00437200
 H                 -1.00068300    5.29573800    1.60207000
 H                  0.78043300    5.17544100    1.53518000
 H                 -0.14880400    5.41752500    0.02573000
 H                  3.92820900    3.15618400    1.35112100
 Rh                 0.13054000    0.74518300   -0.61715900
 Cl                 3.70535200    3.98854400    2.35288200
93
TS6-7
P                 -1.04652600   -1.35386800   -0.07988700
P                  2.01474700    0.42966400    0.28626200
C                  0.09250700   -2.71876200    0.38963500
C                 -1.79205700   -2.04614000   -1.61136800
C                 -2.40719300   -1.46788700    1.14648300
C                  3.02978400   -0.36724600   -1.04603500
C                  3.00451700    1.94646700    0.61615300
C                  2.32952400   -0.58850800    1.78323200
C                  1.22988100   -2.84415600   -0.42126700
O                  1.29635200   -1.97600400   -1.48720400
C                  2.51508700   -1.42864100   -1.81093100
C                 -0.05862400   -3.60648200    1.46170100
C                  0.91729500   -4.57168900    1.72923600
C                  2.04894900   -4.66716000    0.91547000
C                  2.20886300   -3.80496800   -0.17197400
C                  4.30220800    0.11795400   -1.39335600
C                  5.00595900   -0.40228300   -2.48241200
C                  4.44406100   -1.41801300   -3.25956500
C                  3.19452400   -1.93703200   -2.91670600
C                  3.10095500    2.90556300   -0.40856700
C                  3.78831500    4.09986000   -0.19160800
C                  4.37209700    4.35991100    1.05365200
C                  4.27654000    3.41325700    2.07616700
C                  3.59818900    2.20846900    1.85823500
C                  3.41638600   -1.46421600    1.89708300
C                  3.61621300   -2.18754000    3.07600600
C                  2.74111400   -2.03144200    4.15455900
C                  1.66031300   -1.14942800    4.05136700
C                  1.45282900   -0.43637900    2.86924400
C                 -2.08078100   -1.22583200   -2.70865400
C                 -2.65647100   -1.77570900   -3.85921900
C                 -2.94309500   -3.14072800   -3.92300700
C                 -2.65664900   -3.96369700   -2.82697800
C                 -2.08360500   -3.42000100   -1.67720100
C                 -3.74418300   -1.55059200    0.73225200
C                 -4.77649400   -1.53564400    1.67400300
C                 -4.48705200   -1.45131700    3.03737900
C                 -3.15600300   -1.36195700    3.45837800
C                 -2.12399600   -1.35428800    2.51865300
H                 -0.94341600   -3.54339200    2.09705700
H                  0.79035100   -5.25001400    2.57729400
H                  4.74620600    0.92837400   -0.81448200
H                  5.99176300    0.00105100   -2.72986200
H                  4.97971300   -1.81271200   -4.12764800
H                 -1.88657400   -0.15366600   -2.66916900
H                 -2.88084000   -1.12216300   -4.70695800
H                 -3.39180800   -3.56723500   -4.82549300
H                 -2.87972100   -5.03422400   -2.86861700
H                 -1.86053300   -4.06885000   -0.82606300
H                 -3.98360000   -1.60895000   -0.33120900
H                 -5.81507000   -1.57957100    1.33460800
H                 -5.29782800   -1.44004200    3.77164200
H                 -2.92006000   -1.28319100    4.52405800
H                 -1.08984300   -1.25812700    2.85506600
H                  2.81476200   -5.41993300    1.12390400
H                  2.89897300   -2.60051900    5.07552400
H                  4.45869400   -2.88155100    3.14936900
H                  4.10290100   -1.59139000    1.05659900
H                  0.60049400    0.24145700    2.77315100
H                  0.97057800   -1.02353000    4.89133300
H                  4.90289500    5.30121000    1.22475200
H                  4.73388900    3.60773100    3.05081400
H                  3.53462400    1.47266400    2.66278100
H                  2.64673400    2.70707700   -1.38126800
H                  3.86086900    4.83529900   -0.99808600
H                  3.08628700   -3.86855800   -0.81864800
H                  2.72527800   -2.73845900   -3.49159300
C                 -4.21008700    2.31720300   -0.67531900
C                 -3.28663100    1.79337900    0.26894100
C                 -3.60080300    1.72385400    1.63996300
C                 -4.85258500    2.17992000    2.02671300
C                 -5.78510900    2.69662200    1.08647600
C                 -5.47942100    2.77141100   -0.26523200
H                 -2.90066400    1.30279900    2.36306500
H                 -5.13585300    2.13233500    3.08293100
H                 -6.76088600    3.04119300    1.44258500
H                 -6.18840000    3.16783300   -0.99664700
N                 -2.19620800    1.44074600   -0.46544500
N                 -2.43412500    1.75534000   -1.75229200
N                 -3.62307100    2.26711800   -1.91218400
C                  0.03481500    3.01572800   -0.03294800
C                 -0.09858400    2.60425700    1.27648800
H                 -1.06484400    2.69961000    1.78883100
H                  0.78088000    2.54393500    1.93129500
C                  0.10903300    3.94408500   -0.97029400
H                  0.12763700    3.65121000   -2.02610200
C                  0.20379400    5.41770600   -0.67440100
H                  1.17015500    5.82852600   -1.02856300
H                 -0.59672200    5.97672700   -1.19473000
H                  0.12439900    5.61645000    0.40735000
H                 -0.11299700    1.36082700   -2.26529300
Rh                -0.23418200    0.90468500   -0.05506600
Cl                 0.74079200    1.20942100   -3.27745500
93
TS7-8
P                 -1.06444700   -1.46138000    0.19053800
P                  2.04772000    0.61216100   -0.06728100
C                  0.11455900   -2.52550200    1.12105100
C                 -1.58016200   -2.66840600   -1.09394800
C                 -2.50547200   -1.27173700    1.30423500
C                  2.98776400   -0.47508000   -1.22246700
C                  2.84703800    2.25173300   -0.25965400
C                  2.69832100    0.01238500    1.54820200
C                  1.34351900   -2.72579000    0.46906300
O                  1.39253800   -2.20307800   -0.79900400
C                  2.55267200   -1.79774300   -1.40583500
C                 -0.07036400   -3.09863100    2.38307100
C                  0.96777200   -3.80914900    2.99597000
C                  2.19906900   -3.94759000    2.34872500
C                  2.39462900   -3.41289500    1.07117400
C                  4.14690100   -0.06424000   -1.89595500
C                  4.83597000   -0.94329200   -2.73649100
C                  4.37256600   -2.24849400   -2.92062400
C                  3.22373900   -2.67842700   -2.25244100
C                  2.83558300    2.87016800   -1.52265500
C                  3.31550300    4.17155000   -1.67017300
C                  3.79356300    4.87800300   -0.56027100
C                  3.79164900    4.27290700    0.69832300
C                  3.32324100    2.96370200    0.84937600
C                  4.08372900   -0.16251500    1.71069600
C                  4.59896100   -0.63324500    2.91830900
C                  3.73619600   -0.94364200    3.97599800
C                  2.35887100   -0.78186300    3.81742700
C                  1.84420100   -0.30393000    2.60950300
C                 -1.43083700   -2.37697500   -2.45479500
C                 -1.76679000   -3.34019300   -3.40953600
C                 -2.25960700   -4.58771500   -3.01503400
C                 -2.40861700   -4.88015000   -1.65516900
C                 -2.06152200   -3.92552200   -0.69677900
C                 -3.80873000   -1.53772300    0.86036500
C                 -4.90566900   -1.21049800    1.66263900
C                 -4.71689600   -0.63034600    2.91852000
C                 -3.41942600   -0.37133900    3.37375500
C                 -2.32349700   -0.67988400    2.56725700
H                 -1.02651800   -2.97530700    2.89694300
H                  0.81685500   -4.24649900    3.98685900
H                  4.51572100    0.95474000   -1.76937500
H                  5.73521900   -0.60002500   -3.25532600
H                  4.90227900   -2.93383100   -3.58833200
H                 -1.06296500   -1.39860700   -2.76181600
H                 -1.65021500   -3.10618200   -4.47183100
H                 -2.52959900   -5.33482700   -3.76800600
H                 -2.79308800   -5.85454100   -1.33849900
H                 -2.16712400   -4.16184700    0.36604500
H                 -3.97277400   -1.96186400   -0.13025600
H                 -5.91628200   -1.39943900    1.29010600
H                 -5.57876300   -0.36924800    3.53954800
H                 -3.26081600    0.08802800    4.35409500
H                 -1.31668300   -0.44710100    2.92315200
H                  3.01858100   -4.48297200    2.83654800
H                  4.13978200   -1.32098700    4.92023900
H                  5.67900600   -0.76444800    3.03292700
H                  4.76344600    0.06646000    0.88606000
H                  0.76853900   -0.20712800    2.48005400
H                  1.67512500   -1.04184000    4.62959300
H                  4.16195900    5.90148200   -0.67758600
H                  4.15559900    4.82053200    1.57270400
H                  3.32195900    2.50368700    1.83965700
H                  2.42349900    2.33986200   -2.38542800
H                  3.30417600    4.64162000   -2.65796900
H                  3.34890700   -3.52160100    0.55179300
H                  2.82467600   -3.68682500   -2.38276600
C                 -4.50248400    1.40744000   -0.97889300
C                 -3.33257000    1.96906400   -0.39579500
C                 -3.42666400    3.14151400    0.38710900
C                 -4.68857200    3.68790600    0.57896800
C                 -5.85511400    3.11468900    0.00905000
C                 -5.77410400    1.97719800   -0.77893000
H                 -2.55058300    3.62336100    0.81508600
H                 -4.78597300    4.59528400    1.18368000
H                 -6.82521600    3.58742700    0.19042300
H                 -6.65615000    1.52439200   -1.23902800
N                 -2.31654500    1.14031400   -0.79698400
N                 -2.84650500    0.16481200   -1.55725500
N                 -4.13374700    0.29656600   -1.68676600
C                 -0.20321000    2.80415200    0.34548400
C                 -0.49693400    1.95120400    1.41983400
H                 -1.52464300    1.84827500    1.79000700
H                  0.27706200    1.76793600    2.17506800
C                  0.00468100    4.03847300   -0.08691600
H                  0.24724000    4.21237200   -1.14090800
C                 -0.06829500    5.25243800    0.79934200
H                  0.89082100    5.80396000    0.78394900
H                 -0.85274400    5.95114300    0.45030400
H                 -0.29203900    4.97557500    1.84356800
H                  0.04041400    1.88533400   -1.57549300
Rh                -0.28123000    0.86236600   -0.39401800
Cl                 0.29434600    0.74566100   -2.94242700
93
TS8-9
P                  0.97620400    1.23963200    0.33907300
P                 -2.10907600   -0.62034100   -0.14951400
C                 -0.27010700    2.41337000    1.00963300
C                  1.65630100    2.31945800   -0.98693700
C                  2.27596600    1.14996500    1.62161900
C                 -3.00013500    0.35304700   -1.42557300
C                 -2.91701900   -2.27368300   -0.03357000
C                 -2.79920400    0.15138400    1.38651200
C                 -1.39134400    2.65537200    0.19530900
O                 -1.36315700    2.06044100   -1.04222600
C                 -2.50314300    1.64050300   -1.69404800
C                 -0.18228200    3.07359000    2.23993300
C                 -1.21800700    3.90457800    2.67537200
C                 -2.35170400    4.08071600    1.87770400
C                 -2.43958400    3.46588100    0.62587700
C                 -4.13323700   -0.07849600   -2.12662300
C                 -4.73496700    0.74496500   -3.08300000
C                 -4.20825900    2.01080100   -3.35392000
C                 -3.08492000    2.46315500   -2.65601300
C                 -3.16380200   -3.07282800   -1.16468200
C                 -3.68840400   -4.35879600   -1.01879200
C                 -3.95507600   -4.87748100    0.25141800
C                 -3.70351000   -4.09516000    1.38060000
C                 -3.19672600   -2.80113000    1.23997900
C                 -4.16394000    0.48082500    1.43678200
C                 -4.72718400    0.99367700    2.60529400
C                 -3.93446800    1.18411900    3.74244000
C                 -2.57788700    0.85711100    3.70123200
C                 -2.01761300    0.34091000    2.52989000
C                  1.50991100    1.99769200   -2.34137400
C                  1.95278400    2.89067200   -3.32230800
C                  2.52820600    4.10984100   -2.96042000
C                  2.65338800    4.44683100   -1.60705800
C                  2.21175300    3.56022000   -0.62546000
C                  3.61593900    1.44027000    1.32650600
C                  4.60671600    1.26289100    2.29501600
C                  4.27596700    0.78170200    3.56295900
C                  2.94476400    0.46958400    3.86094700
C                  1.95294300    0.64877400    2.89567300
H                  0.69397300    2.92184500    2.87351500
H                 -1.14452500    4.40343700    3.64543700
H                 -4.54969300   -1.06711400   -1.92718800
H                 -5.61543600    0.38901500   -3.62487200
H                 -4.66976200    2.64933900   -4.11238300
H                  1.07813400    1.04595400   -2.65045800
H                  1.85054500    2.61657700   -4.37582400
H                  2.87788700    4.80309900   -3.73151900
H                  3.09331600    5.40510300   -1.31498700
H                  2.29539500    3.83907700    0.42853900
H                  3.89588000    1.77822900    0.32810700
H                  5.64801100    1.47916500    2.04218800
H                  5.05528900    0.63501400    4.31640000
H                  2.67750100    0.07974900    4.84747700
H                  0.92022300    0.39147100    3.14058500
H                 -3.17591500    4.71003200    2.22507600
H                 -4.37441000    1.59070600    4.65783300
H                 -5.79115300    1.24734700    2.62814600
H                 -4.79259200    0.33623400    0.55496600
H                 -0.95792000    0.09396200    2.50224000
H                 -1.94617500    1.01190300    4.58046500
H                 -4.35475400   -5.89010900    0.36058600
H                 -3.90317400   -4.48930500    2.38129800
H                 -3.01912100   -2.20511000    2.13630400
H                 -2.90577300   -2.70526500   -2.15578600
H                 -3.87460800   -4.96423800   -1.91064400
H                 -3.31531000    3.60554500   -0.01095500
H                 -2.64296800    3.44310500   -2.84990300
C                  4.32068100   -1.33902600   -1.72932400
C                  3.39861500   -1.31640000   -0.64782600
C                  3.84264100   -1.58516700    0.66024600
C                  5.18676200   -1.88177600    0.84352700
C                  6.10223200   -1.91427300   -0.23854300
C                  5.68038500   -1.64101100   -1.53262200
H                  3.17548000   -1.53894000    1.51611800
H                  5.54921000   -2.08725300    1.85573400
H                  7.15194700   -2.15497400   -0.04409500
H                  6.36765400   -1.65492600   -2.38241900
N                  2.19617700   -0.98783200   -1.21927900
N                  2.39745700   -0.82321800   -2.54606800
N                  3.63716000   -1.01970100   -2.87318800
C                  0.39568700   -3.32327500    0.59430500
C                  0.38315900   -1.94007800    1.11395400
H                  1.26965900   -1.66332200    1.69499500
H                 -0.51283000   -1.75081800    1.72282400
C                  1.26964500   -4.30868200    0.88283400
H                  1.10332600   -5.26791000    0.37442500
C                  2.41277100   -4.29767500    1.85223800
H                  2.34955200   -5.17781000    2.52088800
H                  3.38389400   -4.35962400    1.32735500
H                  2.43208100   -3.39668100    2.48414100
H                 -0.41971300   -3.57216400   -0.09121200
Rh                 0.21622900   -0.72123000   -0.58524400
Cl                -0.54345900   -1.92673100   -2.51891000
93
TS9-10
P                  0.95902700   -1.27600600   -0.17487800
P                 -2.03437000    0.52592200    0.03568600
C                 -0.34605500   -2.56948600   -0.31147900
C                  1.82866400   -1.84476200    1.34504700
C                  2.05321200   -1.80373200   -1.57187600
C                 -2.68156300    0.00097000    1.68707800
C                 -2.90222300    2.13668600   -0.20425900
C                 -2.97648000   -0.57784900   -1.10516600
C                 -1.29810200   -2.60079600    0.71835600
O                 -1.05709900   -1.76081400    1.77295200
C                 -2.09999100   -1.08501600    2.35838500
C                 -0.48628200   -3.46985600   -1.37458400
C                 -1.57996800   -4.33781500   -1.43083400
C                 -2.54400300   -4.31510800   -0.41958800
C                 -2.40143000   -3.45197400    0.66914500
C                 -3.73749400    0.66933600    2.32341800
C                 -4.17499700    0.28103000    3.59325400
C                 -3.55488600   -0.78066400    4.25526100
C                 -2.51227900   -1.46987200    3.63137000
C                 -2.58223400    3.20521000    0.65557700
C                 -3.15959500    4.45860900    0.45537000
C                 -4.04935200    4.66804200   -0.60610000
C                 -4.36143500    3.61306500   -1.46540400
C                 -3.79224500    2.34962300   -1.26623600
C                 -4.31116500   -0.91774200   -0.82336700
C                 -5.05310100   -1.67968000   -1.72572500
C                 -4.47149700   -2.11632300   -2.92177800
C                 -3.14288500   -1.79370500   -3.20230200
C                 -2.40027200   -1.03041300   -2.29658000
C                  2.29126800   -0.92052000    2.28911100
C                  2.94091000   -1.36701600    3.44349700
C                  3.12484700   -2.73290200    3.66818900
C                  2.64490800   -3.66198000    2.73745700
C                  1.99390100   -3.22056000    1.58469800
C                  3.19051100   -2.60649600   -1.39060100
C                  3.95420500   -3.01742400   -2.48649800
C                  3.58793400   -2.64477000   -3.78240200
C                  2.44949900   -1.85691600   -3.97553300
C                  1.69385600   -1.43725600   -2.87846500
H                  0.25009500   -3.47819800   -2.17951000
H                 -1.68668500   -5.02196000   -2.27692300
H                 -4.21494400    1.51847100    1.83295700
H                 -4.99546900    0.82450200    4.06994200
H                 -3.88120300   -1.07528800    5.25673100
H                  2.11231400    0.14472100    2.14490100
H                  3.29597900   -0.63390500    4.17314800
H                  3.63264100   -3.07804100    4.57415300
H                  2.77119100   -4.73469900    2.91314700
H                  1.60512900   -3.95248900    0.87164600
H                  3.49488400   -2.90859300   -0.38741200
H                  4.84338300   -3.63318900   -2.32197200
H                  4.18826100   -2.96561200   -4.63881600
H                  2.15010000   -1.55907100   -4.98477200
H                  0.80975500   -0.82308500   -3.04142400
H                 -3.41274000   -4.97729600   -0.47242300
H                 -5.05314800   -2.71516400   -3.62898600
H                 -6.09125400   -1.93568700   -1.49379200
H                 -4.77346900   -0.58198100    0.10781900
H                 -1.35660600   -0.80209200   -2.50620800
H                 -2.67282900   -2.14613700   -4.12490200
H                 -4.49428900    5.65514100   -0.76413200
H                 -5.05098500    3.76832400   -2.30055900
H                 -4.04112300    1.53681000   -1.95045500
H                 -1.85931500    3.04507100    1.46187200
H                 -2.90388900    5.28147700    1.12946700
H                 -3.14014200   -3.42661600    1.47289400
H                 -1.99878500   -2.30303700    4.11624700
C                  4.17447200    2.71405700    0.51070100
C                  3.51843800    1.49248300    0.18410900
C                  4.26302500    0.29728000    0.11393500
C                  5.62039600    0.36010800    0.38457900
C                  6.26637500    1.57882900    0.72662500
C                  5.55488000    2.76509000    0.79090100
H                  3.80343300   -0.64610400   -0.15239700
H                  6.21295700   -0.55850900    0.33123200
H                  7.34059900    1.57301600    0.93438600
H                  6.02966800    3.71611200    1.04425000
N                  2.20679800    1.81916500   -0.02221700
N                  2.11035900    3.15521700    0.17546900
N                  3.24325300    3.70946300    0.46657800
C                 -0.07709500    2.72859100   -1.69180100
C                  0.27922300    1.44982200   -2.25221700
H                  1.28012500    1.35052700   -2.68678000
H                 -0.49382600    0.94890900   -2.84636500
C                  0.78290000    3.80985200   -1.48908400
H                  0.36381000    4.66156100   -0.94458300
C                  1.99385600    4.09715400   -2.32190200
H                  1.65515000    4.56915200   -3.26703200
H                  2.68130300    4.78843100   -1.81271900
H                  2.54367800    3.17973500   -2.58689600
H                 -1.12095000    2.91808700   -1.44665400
Rh                 0.27748500    0.93225200   -0.18339000
Cl                 0.01708800    1.58147200    2.20030800
93
TS 10-11
 P                 -0.28584400   -1.61446600    0.23076400
 P                  1.77136900    0.85469500   -0.27245400
 C                  1.27302600   -2.53398800    0.55963200
 C                 -1.12082600   -2.70258300   -1.00251400
 C                 -1.27746900   -1.90044600    1.75811600
 C                  2.92871800    0.29082000   -1.60123500
 C                  2.15923900    2.65581800   -0.11131700
 C                  2.50393600    0.21412000    1.29068700
 C                  2.24166600   -2.54893800   -0.45717900
 O                  1.92554900   -1.91651100   -1.63840000
 C                  2.81934500   -1.00175800   -2.15601000
 C                  1.57725600   -3.16031600    1.77510000
 C                  2.80597500   -3.79870400    1.96336300
 C                  3.74632300   -3.82179700    0.93030000
 C                  3.46739700   -3.19300400   -0.28490800
 C                  3.85366600    1.17305700   -2.18404600
 C                  4.62566400    0.79355200   -3.28550600
 C                  4.47684800   -0.48073400   -3.83703800
 C                  3.57131400   -1.37977600   -3.26774400
 C                  1.63093000    3.56415800   -1.04395200
 C                  1.88373500    4.93092400   -0.91928200
 C                  2.65884300    5.41400400    0.14008100
 C                  3.19107600    4.51665000    1.06850100
 C                  2.94759800    3.14549400    0.94328800
 C                  3.80481500   -0.29554000    1.37077900
 C                  4.31745300   -0.72280300    2.59945000
 C                  3.54232700   -0.62743500    3.75817500
 C                  2.24661800   -0.10426300    3.68583100
 C                  1.73192800    0.31166800    2.45810700
 C                 -2.11704600   -2.13337500   -1.81133700
 C                 -2.79416600   -2.90944800   -2.75384700
 C                 -2.47638600   -4.26282700   -2.90427000
 C                 -1.47617400   -4.83455200   -2.11114300
 C                 -0.79991700   -4.05862900   -1.16547600
 C                 -1.75111400   -3.17754600    2.10512800
 C                 -2.53570300   -3.35314800    3.24660400
 C                 -2.86190800   -2.25334500    4.04989400
 C                 -2.40586700   -0.97946800    3.70214700
 C                 -1.61908400   -0.80292800    2.56007700
 H                  0.85223100   -3.13147900    2.59027100
 H                  3.02957600   -4.27170400    2.92334800
 H                  3.95830500    2.18097500   -1.77814600
 H                  5.33454900    1.50399300   -3.71986900
 H                  5.06427400   -0.77903700   -4.71016900
 H                 -2.36935800   -1.07319400   -1.71762800
 H                 -3.56930000   -2.44812400   -3.37205800
 H                 -3.00340800   -4.87159200   -3.64524900
 H                 -1.21655400   -5.89082300   -2.23163400
 H                 -0.01051600   -4.51085800   -0.55941600
 H                 -1.51728200   -4.03826300    1.47343700
 H                 -2.90277600   -4.35086100    3.50578900
 H                 -3.48505400   -2.39084400    4.93884500
 H                 -2.67934600   -0.10986800    4.30666100
 H                 -1.32792100    0.20091100    2.25066500
 H                  4.70833700   -4.32315000    1.07159200
 H                  3.94569800   -0.96599300    4.71724200
 H                  5.32821300   -1.13849000    2.64786700
 H                  4.41817000   -0.36955500    0.46999300
 H                  0.71851600    0.71037700    2.39698200
 H                  1.62945200   -0.02794200    4.58579400
 H                  2.84530600    6.48743600    0.24288300
 H                  3.80022200    4.88161600    1.90106600
 H                  3.37381500    2.46266400    1.67921800
 H                  0.98765800    3.20252000   -1.84906600
 H                  1.45800700    5.62361400   -1.65152000
 H                  4.19711700   -3.18485000   -1.09747700
 H                  3.42731200   -2.38303000   -3.67558300
 C                 -4.57423900    1.58377300   -0.79299300
 C                 -3.90331700    0.68351700    0.09213800
 C                 -4.31141200   -0.66668300    0.20964600
 C                 -5.36502400   -1.07327300   -0.58639400
 C                 -6.02360500   -0.18018200   -1.48542100
 C                 -5.64987700    1.14537600   -1.60082800
 H                 -3.80682500   -1.35301800    0.89013600
 H                 -5.70381300   -2.11211700   -0.53532600
 H                 -6.84844000   -0.56284900   -2.09410900
 H                 -6.15178800    1.83374100   -2.28418600
 N                 -2.91497000    1.37686800    0.70825000
 N                 -3.03927900    2.59724400    0.21272100
 N                 -3.98877600    2.79521900   -0.67677100
 C                 -0.98810400    3.17824500    1.40793600
 C                 -0.52388900    3.72162700    2.53520100
 H                 -0.97836000    4.60181800    3.00401200
 H                  0.36053600    3.30089000    3.02702400
 C                 -2.12358800    3.70079800    0.57108900
 H                 -1.69787700    4.00587600   -0.40095200
 C                 -2.92031400    4.85566300    1.17181300
 H                 -2.26434200    5.73050200    1.31238500
 H                 -3.73993400    5.13541900    0.49216200
 H                 -3.34809100    4.57277100    2.14912800
 H                 -0.49342200    2.29823700    0.97763000
 Rh                -0.33500400    0.42120500   -0.69060100
 Cl                -1.03845600    2.02428100   -2.27502600
138
precatalyt 
 Rh                -1.59402200    0.02144000   -0.82473800
 P                 -3.12372700    1.55435100   -0.23447100
 P                 -2.65921200   -1.78978400   -0.05904800
 C                 -3.44780900    2.02278100    1.54331600
 C                 -4.80250300    1.15829700   -0.88528300
 C                 -2.83084500    3.22639100   -0.96428900
 C                 -4.37173200   -1.71318200    0.62588100
 C                 -2.78818000   -3.08822200   -1.35797400
 C                 -1.82427000   -2.65209200    1.34073700
 C                 -3.47528000    1.05048700    2.56136700
 O                 -3.41132700   -0.28518800    2.24518500
 C                 -4.54611000   -0.89246900    1.74916000
 C                 -3.57400900    3.36506600    1.94107400
 C                 -3.67467200    3.72462600    3.28763700
 C                 -3.63566900    2.74265000    4.28016600
 C                 -3.54099600    1.39860600    3.91195000
 C                 -5.49360300   -2.37682700    0.11407300
 C                 -6.75265600   -2.20759400    0.69841400
 C                 -6.90130500   -1.38166100    1.81498100
 C                 -5.79256500   -0.72201700    2.35030100
 C                 -3.58054500   -2.83738200   -2.49105300
 C                 -3.63399400   -3.75705800   -3.53925800
 C                 -2.87575800   -4.93167000   -3.48057600
 C                 -2.06322000   -5.17255100   -2.37049700
 C                 -2.01626800   -4.25736600   -1.31502200
 C                 -2.41089700   -3.78615500    1.92467700
 C                 -1.81754800   -4.40019300    3.02884700
 C                 -0.64158700   -3.87034300    3.57199000
 C                 -0.05708800   -2.73995800    2.99586400
 C                 -0.63779700   -2.13820800    1.87542200
 C                 -5.99041000    1.42669900   -0.19671500
 C                 -7.22480900    1.10011300   -0.76710200
 C                 -7.28231500    0.52546500   -2.03906900
 C                 -6.09836400    0.27625800   -2.74290400
 C                 -4.86560600    0.58399700   -2.16562200
 C                 -3.70464200    3.80816500   -1.89339200
 C                 -3.42025800    5.06404000   -2.44227100
 C                 -2.26612400    5.75314900   -2.06321000
 C                 -1.39377200    5.18086800   -1.13060800
 C                 -1.66987300    3.92577500   -0.59128100
 H                 -3.57315100    4.14894500    1.18321500
 H                 -3.76804000    4.78022100    3.55823600
 H                 -5.38607400   -3.02946700   -0.75347700
 H                 -7.61915600   -2.72356400    0.27577100
 H                 -7.88489200   -1.24689400    2.27458700
 H                 -5.95486400    1.88039100    0.79617600
 H                 -8.14624300    1.29283700   -0.20954500
 H                 -8.24938600    0.26995800   -2.48279100
 H                 -6.13564200   -0.16815000   -3.74224200
 H                 -3.93090600    0.38026800   -2.69755100
 H                 -4.61436100    3.28673300   -2.19591500
 H                 -4.10979100    5.50310600   -3.16985400
 H                 -2.04440000    6.73400100   -2.49507400
 H                 -0.48245600    5.70334400   -0.82662500
 H                 -0.97919300    3.48773400    0.12634400
 H                 -3.69057300    3.01745900    5.33754800
 H                 -0.18051400   -4.33967500    4.44675000
 H                 -2.28074100   -5.28616600    3.47415200
 H                 -3.34189400   -4.18890600    1.51564200
 H                 -0.17666100   -1.26592700    1.40238500
 H                  0.86333000   -2.32822700    3.41501600
 H                 -2.90930300   -5.64967900   -4.30572300
 H                 -1.44711200   -6.07521300   -2.32501700
 H                 -1.35061900   -4.44555400   -0.47172500
 H                 -4.15402800   -1.91078700   -2.55683000
 H                 -4.26024400   -3.54909300   -4.41221100
 H                 -3.52524600    0.59766200    4.65480000
 H                 -5.88943400   -0.06993300    3.22101300
 Cl                 0.03072500   -1.56219300   -1.75323500
 H                  4.75072400    5.56884200   -3.99589000
 H                  3.06458600    3.84822200   -4.65708600
 C                  4.35832800    4.86822600   -3.25223600
 C                  3.41376200    3.90644300   -3.62180700
 H                  5.55831800    5.66478400   -1.63362800
 C                  4.80918500    4.92374600   -1.92954700
 C                  2.91350200    3.00720800   -2.67594000
 H                  2.18500000    2.25028800   -2.97094900
 C                  4.31087100    4.02545900   -0.98271200
 C                  3.34855300    3.06777500   -1.34439600
 Cl                -0.01558800    1.61467100   -1.79866000
 H                  4.68616900    4.06240700    0.04346200
 H                  0.88097400    6.00863100    2.09016900
 H                 -0.77300500    4.73887700    3.46851700
 C                  0.80853500    4.92051300    1.99888800
 C                 -0.11648400    4.21179000    2.77075700
 H                  2.36168000    4.80933800    0.50423100
 C                  1.64387800    4.24433300    1.10269400
 H                 -0.96961300    2.26885800    3.19690100
 C                 -0.22419400    2.82517800    2.62447200
 C                  1.55496100    2.85234800    0.96353700
 P                  2.69540800    1.86662900   -0.10460200
 C                  0.59577100    2.15330000    1.71641400
 Rh                 1.65086900    0.04340700   -0.88388500
 H                  2.20525200   -3.65574600    1.73900500
 C                  4.14776200    1.69902900    1.00960600
 C                  5.23638800    0.98376100    0.49188300
 H                  5.79795100   -3.07061900    3.74753200
 H                  1.11374000   -5.84303900    1.41560400
 C                  4.66620100   -2.36054100    2.05164900
 C                  2.03441200   -4.01730900    0.72609000
 C                  4.96593100   -2.44402300    3.41196900
 C                  1.42225800   -5.26207400    0.54170300
 H                  3.35242500    2.66490800    2.76800200
 P                  3.09239400   -1.53202200   -0.17380400
 C                  4.19396100    2.11211800    2.34538500
 C                  6.32886600    0.63789900    1.28472600
 H                  7.14703500    0.05327500    0.85862100
 C                  3.59906200   -1.56442700    1.60569100
 C                  2.41296100   -3.23913600   -0.37405600
 C                  5.28857100    1.78439900    3.15112000
 C                  4.20700500   -1.72623900    4.34401800
 C                  6.34524100    1.03743900    2.62419000
 H                  4.44538800   -1.78819000    5.41022800
 C                  1.20259500   -5.75074800   -0.74665600
 C                  2.85068300   -0.84572800    2.54314400
 H                  0.72776800   -6.72615300   -0.89171300
 C                  5.55442300   -0.58144400   -1.26801500
 C                  4.74793400   -1.70875300   -1.02134700
 H                  5.30497400    2.09515600    4.19933700
 H                  7.19227200    0.76024500    3.25830900
 C                  3.15229900   -0.92299500    3.90595800
 C                  2.16687800   -3.73052200   -1.66894100
 H                  2.02782200   -0.22033800    2.19311100
 C                  1.58050500   -4.98092400   -1.85342000
 H                  2.42741600   -3.12333200   -2.53915400
 H                  2.56077200   -0.34720100    4.62389500
 H                  7.31933100    0.24545400   -2.15506700
 C                  6.75360700   -0.67186700   -1.97604300
 C                  5.23457300   -2.94927900   -1.47013600
 H                  4.65376700   -3.85272900   -1.28162800
 H                  1.39253500   -5.34483400   -2.86755300
 C                  7.20073000   -1.91326600   -2.43177200
 C                  6.44367700   -3.05573200   -2.16335500
 H                  8.14045800   -1.98625500   -2.98685500
 H                  6.78757400   -4.03798600   -2.49981600
 H                  0.46385900    1.08176300    1.54619000
 H                  5.26401400   -2.92313700    1.32995800
 O                  5.15674700    0.66376400   -0.84282500
69
catalyst
 Rh                 0.08722700   -0.74085000   -1.39710000
 Cl                 1.41593700   -1.69385100   -3.06929100
 P                 -1.65516500   -0.09574800   -0.18017600
 P                  1.68190700   -0.01985900   -0.09147200
 O                  0.05387900    2.34870500    0.51953000
 C                 -2.18271900    1.67451500   -0.09513700
 C                 -3.48624800    2.07622100   -0.43021500
 H                 -4.23201500    1.31712000   -0.67753600
 C                 -3.83829800    3.42818700   -0.47418900
 H                 -4.85953500    3.71479200   -0.74042200
 C                 -2.88201300    4.40776400   -0.19247200
 H                 -3.14693400    5.46803000   -0.23835600
 C                 -1.58150700    4.03147000    0.15224400
 H                 -0.80922500    4.77031600    0.37812400
 C                 -1.24451500    2.67899700    0.20858500
 C                  0.30649900    1.64772100    1.67739000
 C                 -0.27195800    2.01682400    2.89103000
 H                 -0.96028600    2.86444900    2.92329200
 C                  0.02333800    1.28014700    4.04048800
 H                 -0.44186100    1.55337600    4.99173800
 C                  0.90357700    0.19776300    3.97269800
 H                  1.13073800   -0.38357300    4.87018900
 C                  1.48065900   -0.15842100    2.75087900
 H                  2.14856200   -1.02022700    2.69723000
 C                  1.18120600    0.55383600    1.58191600
 C                 -1.95520900   -0.72940500    1.51833300
 C                 -1.25739200   -1.87691700    1.92097000
 H                 -0.51791500   -2.31169000    1.24149400
 C                 -1.50044700   -2.44693800    3.17293600
 H                 -0.94890500   -3.34082900    3.47898300
 C                 -2.43759400   -1.86963500    4.03469500
 H                 -2.62591300   -2.31350600    5.01702400
 C                 -3.12978800   -0.71882400    3.64214200
 H                 -3.85985600   -0.26060100    4.31626000
 C                 -2.88965400   -0.15022800    2.38924000
 H                 -3.42923000    0.75161200    2.08792300
 C                 -2.99294200   -0.86701500   -1.17695200
 C                 -2.98628200   -0.60382600   -2.56096200
 H                 -2.26100700    0.10485900   -2.97637000
 C                 -4.84321300   -2.40313400   -1.50190000
 H                 -5.56874600   -3.10891600   -1.08625200
 C                 -3.92640300   -1.77444300   -0.65423500
 H                 -3.93474900   -1.99295700    0.41607500
 C                  2.70733400    1.34747200   -0.76427200
 C                  3.04557300    1.32261000   -2.12659100
 H                  2.66914000    0.51433700   -2.76146000
 C                  3.86013000    2.32421300   -2.66011900
 H                  4.12052900    2.29725400   -3.72248500
 C                  3.99676000    3.38628800   -0.49036400
 H                  4.36356700    4.19282400    0.15204100
 C                  3.18612100    2.38454400    0.05044600
 H                  2.92761900    2.41413100    1.11186600
 C                  2.91683800   -1.32422800    0.30232800
 C                  4.20811800   -0.99172800    0.73980400
 H                  4.51189800    0.05661800    0.80165600
 C                  5.11124600   -1.99792000    1.09108300
 H                  6.11803900   -1.73114100    1.42658700
 C                  4.73224300   -3.34204800    1.00561800
 H                  5.44271100   -4.12937800    1.27570100
 C                  3.44939100   -3.67748000    0.56203400
 H                  3.15392800   -4.72745800    0.47748600
 C                  2.54530300   -2.67278700    0.20747800
 H                  1.55034600   -2.92368600   -0.17016800
 C                 -4.83240200   -2.13769800   -2.87499600
 H                 -5.54809300   -2.63663600   -3.53515600
 C                 -3.90173700   -1.23690200   -3.40370600
 H                 -3.88426600   -1.02880100   -4.47737600
 C                  4.33519700    3.35823500   -1.84659600
 H                  4.96786800    4.14449700   -2.26997100
 80
Rh(DPEPhos)(MeOH)2
 Rh                -0.09622700   -1.29351400   -0.67822800
 P                  1.63312900    0.01062700   -0.09155700
 P                 -1.70645900    0.10894500   -0.02199000
 O                 -0.21873100    2.37587600   -0.83163800
 C                  2.04902700    1.57350600   -0.99833400
 C                  3.35700900    1.82584300   -1.45204300
 H                  4.15364400    1.11340200   -1.23369300
 C                  3.66293700    2.97422800   -2.18608300
 H                  4.68871600    3.14099900   -2.52519400
 C                  2.66009300    3.89816500   -2.49093600
 H                  2.89012600    4.79138100   -3.07810900
 C                  1.36030500    3.68425300   -2.02877800
 H                  0.55330400    4.39127900   -2.23347900
 C                  1.07030000    2.54535800   -1.27779500
 C                 -0.47447600    2.50255900    0.51658000
 C                  0.03081000    3.54741700    1.28599800
 H                  0.67378000    4.30203600    0.82779900
 C                 -0.28861400    3.59629800    2.64614300
 H                  0.11034100    4.40588200    3.26337600
 C                 -1.11203900    2.62142400    3.21777600
 H                 -1.35754200    2.66654600    4.28177600
 C                 -1.61560500    1.58128300    2.43170900
 H                 -2.24621000    0.81115700    2.88107900
 C                 -1.29015900    1.50870700    1.07220600
 C                  1.85015100    0.44846500    1.67678200
 C                  2.67750100    1.50469900    2.08587100
 H                  3.15988600    2.14303100    1.34160900
 C                  2.88345700    1.74762600    3.44569400
 H                  3.52791100    2.57466200    3.75702300
 C                  2.26678500    0.93909600    4.40619800
 H                  2.42910000    1.13268900    5.47040700
 C                  1.43779700   -0.11253700    4.00397600
 H                  0.94628100   -0.74195000    4.75127900
 C                  1.22844400   -0.35347500    2.64454500
 H                  0.57504800   -1.16669900    2.31796000
 C                  3.13152400   -1.00622300   -0.45297300
 C                  3.95201200   -1.52170900    0.55759200
 H                  3.77397900   -1.24561700    1.59928500
 C                  5.00376000   -2.39170800    0.23925000
 H                  5.63928300   -2.78436600    1.03813900
 C                  5.24358100   -2.75628400   -1.08685700
 H                  6.06513000   -3.43528000   -1.33108700
 C                  4.43458300   -2.23627400   -2.10714400
 H                  4.62922400   -2.50004700   -3.15077100
 C                  3.38784400   -1.36544300   -1.79380500
 H                  2.77405900   -0.94055600   -2.59588100
 C                 -2.72365300    0.84730700   -1.35266200
 C                 -2.74415000    0.23704400   -2.61574900
 H                 -2.12846600   -0.64701600   -2.80065600
 C                 -3.53558500    0.76894100   -3.63761300
 H                 -3.54546400    0.29101800   -4.62143300
 C                 -4.30307900    1.91475000   -3.40759900
 H                 -4.91813100    2.33269900   -4.20970000
 C                 -4.27600000    2.53222900   -2.15249500
 H                 -4.86797200    3.43405800   -1.97161100
 C                 -3.48797900    2.00296400   -1.12800400
 H                 -3.46197600    2.49673900   -0.15262400
 C                 -2.89932300   -0.86295800    0.98869600
 C                 -4.28210000   -0.62818200    0.94872200
 H                 -4.68830500    0.14901400    0.29765900
 C                 -5.14969200   -1.39572200    1.73184100
 H                 -6.22618200   -1.20694100    1.69005100
 C                 -4.64632400   -2.40070100    2.56374900
 H                 -5.32812000   -2.99950100    3.17438800
 C                 -3.26852900   -2.64022100    2.60979100
 H                 -2.86962500   -3.42679800    3.25698400
 C                 -2.40180800   -1.87851900    1.82305900
 H                 -1.32656600   -2.08000100    1.83328500
 O                  1.10685700   -3.12296100   -1.18244500
 H                  1.95059500   -2.86739300   -1.60982800
 O                 -1.49435200   -2.72582400   -1.61330100
 H                 -0.87672600   -3.43599500   -1.86431700
 C                 -2.79981400   -3.23380000   -1.32442300
 H                 -2.82223600   -3.76272500   -0.35607600
 H                 -3.47906800   -2.37285800   -1.27382000
 H                 -3.12483800   -3.90467000   -2.13816900
 C                  1.38945200   -3.98931400   -0.07275400
 H                  2.00575500   -3.47124400    0.67990300
 H                  0.42280200   -4.26604900    0.37256800
 H                  1.90778100   -4.89763000   -0.42637600
83
oxidative addition TS RhClDPEPhos-H-BTA
 Rh                -0.18913000   -1.00582600   -0.24140800
 P                 -0.96556800    1.19043100   -0.05781800
 P                  2.06957300   -0.72694600   -0.04306300
 C                 -0.48513500    2.42064600   -1.37305800
 C                 -0.70052100    2.12206100    1.49722400
 C                 -2.78708400    1.18995800   -0.31269500
 C                  2.54169900    0.84676500    0.77125600
 C                  2.79534900   -1.96895700    1.10067900
 C                  3.13084800   -0.80391900   -1.53862600
 C                  0.84955700    2.59520700   -1.78050400
 O                  1.84847400    1.82978900   -1.23576900
 C                  2.25167200    2.02061400    0.06364200
 C                 -1.45727400    3.21261400   -2.01194300
 C                 -1.11413000    4.12407100   -3.01358800
 C                  0.21785800    4.25987200   -3.41203300
 C                  1.20280000    3.49136400   -2.79059100
 C                  3.01337300    0.95631500    2.08442200
 C                  3.15693600    2.21406400    2.67836500
 C                  2.83580200    3.36958400    1.96127800
 C                  2.38930500    3.28066100    0.63963700
 C                  2.06268100   -2.37479900    2.22693500
 C                  2.61723000   -3.26274400    3.14907300
 C                  3.90758200   -3.76579700    2.94941900
 C                  4.63822900   -3.37294400    1.82534800
 C                  4.08704800   -2.47567800    0.90501800
 C                  4.32157200   -0.06580000   -1.62481400
 C                  5.11611200   -0.14343200   -2.77056900
 C                  4.72681200   -0.95728200   -3.83980400
 C                  3.54216700   -1.69458300   -3.75604000
 C                  2.74344900   -1.62063000   -2.61117400
 C                 -0.82752800    3.51914100    1.55221900
 C                 -0.66878200    4.19156300    2.76466700
 C                 -0.37692100    3.47416400    3.93002000
 C                 -0.24632000    2.08412100    3.87812500
 C                 -0.40773100    1.40817800    2.66633100
 C                 -3.67509100    1.87921400    0.52042000
 C                 -5.04882400    1.83605700    0.26604300
 C                 -5.54277200    1.10409000   -0.81616300
 C                 -4.65859200    0.40922300   -1.64814900
 C                 -3.28758000    0.45199200   -1.39762800
 H                 -2.50466600    3.10905500   -1.72709900
 H                 -1.89677300    4.72191900   -3.48866000
 H                  3.24464400    0.05333300    2.65286100
 H                  3.50632800    2.28960800    3.71144900
 H                  2.92862100    4.35177400    2.43264000
 H                 -1.04792900    4.08417100    0.64286000
 H                 -0.77085500    5.28038700    2.79990800
 H                 -0.25010500    4.00157500    4.88033100
 H                 -0.01731300    1.51884900    4.78599100
 H                 -0.31990600    0.32125200    2.62174500
 H                 -3.30067100    2.42819500    1.38632600
 H                 -5.73731800    2.36269100    0.93313700
 H                 -6.61975000    1.05796300   -1.00223600
 H                 -5.03792900   -0.18858700   -2.48134100
 H                 -2.60286800   -0.10932200   -2.04074500
 H                  0.49173900    4.96195200   -4.20473400
 H                  5.34837400   -1.01577700   -4.73854700
 H                  6.04226100    0.43648500   -2.82931700
 H                  4.62817800    0.57671900   -0.79509700
 H                  1.82642000   -2.21027500   -2.53444200
 H                  3.23364200   -2.33483800   -4.58782500
 H                  4.33888600   -4.47088800    3.66635300
 H                  5.64389300   -3.76972900    1.65708900
 H                  4.66540300   -2.17951200    0.02729100
 H                  1.04543300   -2.00310000    2.37094500
 H                  2.03297200   -3.57461300    4.01971400
 H                  2.25522300    3.56182000   -3.07445100
 H                  2.13183100    4.17370600    0.06618700
 Cl                 0.33323500   -3.26753900   -0.74891900
 H                 -0.78733500   -1.63154300    1.08283000
 C                 -4.27667000   -2.16080100    0.76420000
 C                 -3.09751200   -2.43340300    0.03022600
 C                 -3.10304400   -3.30484200   -1.07323000
 C                 -4.32196500   -3.88387800   -1.40486100
 C                 -5.50814800   -3.61669800   -0.67163100
 C                 -5.50163800   -2.75808900    0.41910600
 H                 -2.18578400   -3.51591400   -1.62368700
 H                 -4.37079500   -4.57087800   -2.25546700
 H                 -6.44093900   -4.10040100   -0.97708400
 H                 -6.40645100   -2.53481100    0.98949100
 N                 -2.14642000   -1.62383300    0.59973500
 N                 -2.72505900   -0.93925200    1.63353900
 N                 -3.97100100   -1.24335400    1.74510100
83
oxidative addition TS RhClHBTADPEPhos
 Cl                 0.06251700   -3.21389500   -0.85377100
 P                 -0.97873300    1.19356000    0.15180300
 P                  1.97709100   -0.72329700   -0.17689400
 O                  1.65957100    1.94052800   -1.25322700
 N                 -2.26715800   -1.28385800   -1.13034500
 N                 -2.77448300   -0.98576700   -2.33890000
 N                 -4.03085500   -1.34053200   -2.41618500
 C                 -0.58043600    2.71483900   -0.81582500
 C                 -1.53198200    3.73385700   -0.99706000
 H                 -2.49336200    3.66779500   -0.48638500
 C                 -1.27842300    4.81994500   -1.83812400
 H                 -2.04011200    5.59412900   -1.96364700
 C                 -0.06738300    4.90290600   -2.52985000
 H                  0.12592400    5.73759900   -3.20957400
 C                  0.90749200    3.92195700   -2.33773300
 H                  1.87576400    3.96567900   -2.84149100
 C                  0.65796800    2.85974500   -1.46932700
 C                  2.34553800    2.02796800   -0.05911300
 C                  2.76841300    3.25053100    0.46283200
 H                  2.54780300    4.17566200   -0.07323200
 C                  3.45669700    3.26959000    1.67805000
 H                  3.78583900    4.22530400    2.09614100
 C                  3.71382500    2.07757800    2.35953200
 H                  4.23812600    2.09298000    3.31862200
 C                  3.29831400    0.85891100    1.81636300
 H                  3.50059200   -0.07100700    2.35054300
 C                  2.61248900    0.81772700    0.59525400
 C                 -0.33630400    1.48770000    1.84366300
 C                 -0.22245600    0.38111700    2.70016400
 H                 -0.51201700   -0.61133500    2.34342400
 C                  0.24561400    0.53886000    4.00454500
 H                  0.33433500   -0.33244900    4.65951700
 C                  0.60772700    1.80932500    4.46417700
 H                  0.98458800    1.93639700    5.48324800
 C                  0.49113800    2.91534300    3.61790500
 H                  0.77880000    3.90942700    3.97202500
 C                  0.01621700    2.75814200    2.31307800
 H                 -0.06675000    3.62552900    1.65412500
 C                 -2.79670600    1.27640700    0.34973900
 C                 -3.60347200    1.38638400   -0.79630300
 H                 -3.15133500    1.50411700   -1.78185400
 C                 -4.78848500    0.96906400    1.69959200
 H                 -5.24681500    0.79329000    2.67676800
 C                 -3.39834800    1.07556700    1.59998400
 H                 -2.78851800    0.98265300    2.50023800
 C                  2.97248100   -0.84658800   -1.71784800
 C                  2.55474300   -1.71800800   -2.73622700
 H                  1.64641000   -2.30993400   -2.60534600
 C                  3.30873300   -1.83695200   -3.90652700
 H                  2.97235300   -2.51740600   -4.69413500
 C                  4.89971900   -0.22452600   -3.06014400
 H                  5.81491400    0.36277600   -3.18208500
 C                  4.15038100   -0.10131800   -1.88755100
 H                  4.48752800    0.58214800   -1.10483300
 C                  2.68189500   -2.00563800    0.93088000
 C                  4.02728500   -2.38740200    0.82585100
 H                  4.65440500   -1.96812000    0.03529400
 C                  4.57061000   -3.30952600    1.72456500
 H                  5.61963000   -3.60516200    1.62938700
 C                  3.77511900   -3.85733800    2.73524800
 H                  4.19975500   -4.58279500    3.43557200
 C                  2.43057500   -3.48675800    2.83903400
 H                  1.79664700   -3.92664000    3.61440000
 C                  1.88624300   -2.57003700    1.93792800
 H                  0.82793400   -2.31506100    2.00204900
 C                 -4.37981800   -1.89542300   -1.21247200
 C                 -5.60198700   -2.40511400   -0.73309100
 H                 -6.48489700   -2.42693600   -1.37740300
 C                 -5.63960200   -2.86664500    0.57604200
 H                 -6.57289900   -3.26835100    0.98279800
 C                 -4.48537500   -2.84090500    1.40520900
 H                 -4.55892600   -3.22605300    2.42717300
 C                 -3.27201500   -2.34774400    0.94616300
 H                 -2.38049300   -2.34100800    1.57982400
 C                 -3.23634200   -1.86552500   -0.37486800
 C                 -5.58359300    1.06107700    0.55679000
 H                 -6.66857400    0.94857000    0.63297500
 C                 -4.98759200    1.27617100   -0.69060800
 H                 -5.59665600    1.31804600   -1.59664900
 C                  4.47948500   -1.09150600   -4.07327700
 H                  5.06454100   -1.18462200   -4.99326700
 Rh                -0.32888400   -0.89835900   -0.57670800
 H                 -0.11229700   -0.18246900   -1.89789000
83
N2-BTAH coordination INT1 N2-BTAH
 Rh                -0.17758400    0.59778300   -1.13688800
 Cl                -0.35004300    2.62594800   -2.38363800
 P                  0.56206800   -1.28789300   -0.24057700
 P                 -2.03911400    0.76988100   -0.00553700
 O                 -2.38676600   -2.13587000   -0.27256300
 N                  2.42185400    2.09416100    0.20019300
 N                  2.48958800    2.56441300   -1.03351300
 N                  3.66266000    2.58224300   -1.62591900
 C                 -0.14672500   -2.91415400   -0.74783300
 C                  0.66190400   -3.93877600   -1.26592100
 H                  1.74527400   -3.79932900   -1.29548000
 C                  0.10272100   -5.11901100   -1.76395100
 H                  0.75342600   -5.90136000   -2.16444300
 C                 -1.28459700   -5.28814100   -1.76262200
 H                 -1.72983500   -6.20353600   -2.16298200
 C                 -2.10819600   -4.28430300   -1.24653800
 H                 -3.19601500   -4.38330000   -1.23257500
 C                 -1.54060800   -3.11622500   -0.73767100
 C                 -2.33853200   -1.79332700    1.06067100
 C                 -2.35157700   -2.76616300    2.05916200
 H                 -2.37834400   -3.82213200    1.78059700
 C                 -2.30643200   -2.37140600    3.39825000
 H                 -2.29744300   -3.13044600    4.18551800
 C                 -2.26591100   -1.01480000    3.72846600
 H                 -2.22187000   -0.70451600    4.77572600
 C                 -2.26141300   -0.04934400    2.71822600
 H                 -2.20643600    1.00928100    2.97888200
 C                 -2.28749600   -0.42473100    1.36866000
 C                  0.88657600   -1.46141900    1.55721500
 C                  1.03981900   -0.28630700    2.30696400
 H                  0.91260600    0.67942800    1.81202600
 C                  1.36318200   -0.35715800    3.66388900
 H                  1.47651900    0.56486500    4.24213300
 C                  1.53353500   -1.60018400    4.28132400
 H                  1.78483300   -1.65497500    5.34495100
 C                  1.37405400   -2.77470500    3.53857900
 H                  1.49973400   -3.74973000    4.01904300
 C                  1.04958800   -2.70634200    2.18129900
 H                  0.91891400   -3.62624600    1.60499400
 C                  2.23724000   -1.29347800   -0.98868500
 C                  2.32326600   -0.88047300   -2.33261300
 H                  1.40677000   -0.67668800   -2.90217700
 C                  4.65488400   -1.44981300   -0.90344000
 H                  5.56770300   -1.65552300   -0.33885100
 C                  3.41331600   -1.56822800   -0.27555400
 H                  3.36022900   -1.86158400    0.77484700
 C                 -3.60020600    0.67564600   -0.96771300
 C                 -3.63931000    1.24777800   -2.24891700
 H                 -2.73952000    1.71318700   -2.66042300
 C                 -4.82373700    1.22250500   -2.98886500
 H                 -4.84551900    1.67187900   -3.98617400
 C                 -5.93548600    0.04758800   -1.18961500
 H                 -6.82975500   -0.42610300   -0.77300400
 C                 -4.75436900    0.07424100   -0.44299800
 H                 -4.73454000   -0.37681300    0.55222900
 C                 -2.14248500    2.38883700    0.85823700
 C                 -3.37699400    2.95383000    1.21157800
 H                 -4.30800200    2.45454300    0.93067000
 C                 -3.42043900    4.15937300    1.91694000
 H                 -4.38686200    4.59750200    2.18428500
 C                 -2.23273100    4.80741300    2.27251000
 H                 -2.26880100    5.75402000    2.82052400
 C                 -1.00084500    4.24979500    1.91552000
 H                 -0.06837300    4.75839700    2.17784000
 C                 -0.95264200    3.04673100    1.20670200
 H                  0.01039600    2.62538200    0.90364800
 C                  4.48935800    2.07373400   -0.68334300
 C                  5.88269600    1.83067100   -0.70519800
 H                  6.47792900    2.07377300   -1.58818200
 C                  6.44317700    1.27461700    0.42820100
 H                  7.51760600    1.06896800    0.45428300
 C                  5.65749700    0.95380800    1.57766600
 H                  6.15553300    0.50974100    2.44492200
 C                  4.29652900    1.18656100    1.62173200
 H                  3.69574500    0.93261200    2.49683300
 C                  3.70373300    1.75981600    0.47124500
 C                  4.73497300   -1.03121400   -2.23474900
 H                  5.71195800   -0.91484900   -2.71204700
 C                  3.56876600   -0.73977800   -2.94827200
 H                  3.62636600   -0.39587300   -3.98443000
 C                 -5.97265400    0.62172100   -2.46376500
 H                 -6.89715600    0.59829100   -3.04889000
 H                  1.61945700    2.83005500   -1.53424100
83
N2-BTAH coordination TS1-2 N2-BTAH
 Rh                 0.10924000   -0.72100700   -0.96719300
 Cl                 0.41060100   -2.77570200   -2.16993200
 P                 -0.63307100    1.24049400   -0.24089800
 P                  2.06982500   -0.73453000    0.00704400
 O                  2.30646400    2.15251100   -0.37015400
 N                 -2.32207800   -2.06225200    0.02613000
 N                 -2.49529300   -2.68030900   -1.12977700
 N                 -3.71960200   -2.81668400   -1.58250800
 C                  0.04475100    2.83706500   -0.87782400
 C                 -0.79073700    3.80519200   -1.45940300
 H                 -1.86963100    3.63534700   -1.48051000
 C                 -0.26495100    4.96743000   -2.03055400
 H                 -0.93779100    5.70364600   -2.47905500
 C                  1.11671100    5.17653200   -2.04028600
 H                  1.53644100    6.07753200   -2.49689100
 C                  1.96681700    4.22962200   -1.46413800
 H                  3.05161700    4.35791200   -1.45822400
 C                  1.43154100    3.07939800   -0.88381000
 C                  2.28225700    1.86919000    0.97652500
 C                  2.24706000    2.87955300    1.93605500
 H                  2.20454300    3.92380500    1.61799900
 C                  2.24786000    2.53367700    3.28981600
 H                  2.20247000    3.32007600    4.04836400
 C                  2.30341200    1.19083600    3.67064700
 H                  2.30156000    0.91962100    4.72971100
 C                  2.33819600    0.18790100    2.69774800
 H                  2.35312200   -0.86143400    2.99880200
 C                  2.31215600    0.51284300    1.33534400
 C                 -0.93668900    1.56198800    1.54120300
 C                 -0.94743100    0.46012300    2.40761500
 H                 -0.71871200   -0.53026400    2.00467500
 C                 -1.24383000    0.63327900    3.76204300
 H                 -1.24498100   -0.23174600    4.43196600
 C                 -1.52759600    1.90829500    4.25981500
 H                 -1.75762800    2.04424900    5.32093900
 C                 -1.50649700    3.01312300    3.40113100
 H                 -1.72019300    4.01378800    3.78887600
 C                 -1.20924600    2.84164300    2.04726300
 H                 -1.18553300    3.70780500    1.38018600
 C                 -2.31321200    1.18857900   -0.98079700
 C                 -2.40342100    0.64213500   -2.27628500
 H                 -1.48779100    0.37331100   -2.81938500
 C                 -4.72992900    1.37017500   -0.91391200
 H                 -5.64094000    1.64022300   -0.37357900
 C                 -3.48588600    1.54720400   -0.30273000
 H                 -3.43091900    1.94819000    0.71136300
 C                  3.57811600   -0.58908900   -1.02993200
 C                  3.57658100   -1.16839200   -2.30802000
 H                  2.67668300   -1.67308200   -2.66990800
 C                  4.72140700   -1.10183500   -3.10586100
 H                  4.71238600   -1.55770900   -4.10045500
 C                  5.87241900    0.13016600   -1.37039200
 H                  6.76633300    0.64266600   -1.00160200
 C                  4.73146800    0.06213500   -0.56640500
 H                  4.74093000    0.52141200    0.42545500
 C                  2.30783000   -2.31405700    0.92014700
 C                  3.58649300   -2.79906400    1.23128700
 H                  4.47419700   -2.26500400    0.88261000
 C                  3.73018700   -3.96921900    1.98181700
 H                  4.73105500   -4.34454300    2.21598700
 C                  2.59875400   -4.66186300    2.42517400
 H                  2.71305000   -5.58058800    3.00874600
 C                  1.32209500   -4.18509700    2.11030800
 H                  0.43368700   -4.73114000    2.44141400
 C                  1.17445500   -3.01811100    1.35658200
 H                  0.17836400   -2.65786300    1.08146400
 C                 -4.46933200   -2.23243800   -0.61727300
 C                 -5.86825900   -2.05398800   -0.51081200
 H                 -6.53882500   -2.41806800   -1.29241100
 C                 -6.33692400   -1.40725200    0.61676200
 H                 -7.41265500   -1.24984700    0.74056900
 C                 -5.45486300   -0.93547000    1.63577100
 H                 -5.88289400   -0.42921100    2.50627300
 C                 -4.08531200   -1.09441400    1.54898100
 H                 -3.41159900   -0.72089900    2.32172000
 C                 -3.58573600   -1.75413400    0.40173400
 C                 -4.81456100    0.81290600   -2.19215500
 H                 -5.79264900    0.65039100   -2.65338100
 C                 -3.64960700    0.44495100   -2.87327800
 H                 -3.71034100   -0.00456700   -3.86794500
 C                  5.86977700   -0.45209700   -2.64160600
 H                  6.76277000   -0.39656500   -3.27181100
 H                 -1.65433000   -2.98655200   -1.65707900
83
N2-BTAH coordination INT2 N2-BTAH
 Rh                -0.09601500   -0.98399100   -0.56785000
 Cl                 0.58591100   -3.06996300   -1.59507900
 P                 -0.92645900    1.08319200   -0.14680000
 P                  2.08022100   -0.65389600   -0.02563200
 O                  1.96779000    2.09386200   -0.70150400
 N                 -2.03441900   -1.84089300   -0.70999100
 N                 -2.36763000   -2.51544600   -1.80195500
 N                 -3.56633100   -3.03783900   -1.84076900
 C                 -0.35823600    2.60234700   -1.07908100
 C                 -1.28035000    3.48284400   -1.67400500
 H                 -2.34859800    3.28544600   -1.57955900
 C                 -0.86387200    4.60417300   -2.39657500
 H                 -1.61135400    5.26340800   -2.84687700
 C                  0.49817500    4.87248100   -2.55007400
 H                  0.83281700    5.74068100   -3.12512000
 C                  1.43458800    4.02328000   -1.95944300
 H                  2.50939800    4.19370700   -2.05445000
 C                  1.00481600    2.91490700   -1.22739100
 C                  2.16237200    2.01601900    0.65611200
 C                  2.15072000    3.13192100    1.48986500
 H                  1.92980900    4.11878200    1.07716800
 C                  2.41123600    2.95516900    2.85202600
 H                  2.39061000    3.82015700    3.52083500
 C                  2.69619600    1.68348600    3.35704300
 H                  2.90426100    1.55138100    4.42236600
 C                  2.69105500    0.57279700    2.50705000
 H                  2.88271500   -0.42473000    2.90814200
 C                  2.40256200    0.72594500    1.14626300
 C                 -0.96113100    1.72221800    1.58547000
 C                 -0.65847900    0.83264800    2.62443100
 H                 -0.35475700   -0.18754200    2.37123700
 C                 -0.71961400    1.25187400    3.95674900
 H                 -0.47097100    0.55016800    4.75830000
 C                 -1.08017800    2.56664800    4.26023600
 H                 -1.12475300    2.89715800    5.30243700
 C                 -1.37257400    3.46484500    3.22682000
 H                 -1.64732300    4.49825800    3.45949500
 C                 -1.30984200    3.04625700    1.89686800
 H                 -1.53148700    3.75431600    1.09397300
 C                 -2.70767700    1.10570800   -0.64024400
 C                 -3.01017600    0.68838200   -1.94955300
 H                 -2.19478200    0.43549300   -2.63396100
 C                 -5.08563200    1.29347200   -0.18834500
 H                 -5.89547400    1.52018100    0.51123800
 C                 -3.75524300    1.41830400    0.23132600
 H                 -3.54170400    1.73678700    1.25334800
 C                  3.37903700   -0.43669000   -1.31017900
 C                  3.19120300   -1.01666200   -2.57332200
 H                  2.28572100   -1.59738300   -2.76616700
 C                  4.16678700   -0.86716600   -3.56320800
 H                  4.01278400   -1.32493800   -4.54514500
 C                  5.52041300    0.44416100   -2.04708000
 H                  6.42775400    1.01926200   -1.83755700
 C                  4.54869000    0.29591900   -1.05451900
 H                  4.69956900    0.76094100   -0.07648300
 C                  2.66656700   -2.09231900    0.96518000
 C                  4.01688800   -2.46373800    1.01602900
 H                  4.75375200   -1.93298500    0.40851400
 C                  4.42692500   -3.52066800    1.83464900
 H                  5.48261900   -3.80766600    1.86070100
 C                  3.49247300   -4.21228500    2.61089300
 H                  3.81455000   -5.04169500    3.24808800
 C                  2.14248100   -3.84853800    2.56077600
 H                  1.40335300   -4.39536600    3.15399100
 C                  1.73118400   -2.79825200    1.73815900
 H                  0.67297600   -2.52781800    1.66880200
 C                 -4.10690600   -2.67102500   -0.65371400
 C                 -5.38306700   -2.93276600   -0.09962700
 H                 -6.13001900   -3.49580300   -0.66305800
 C                 -5.62401900   -2.45887700    1.17454900
 H                 -6.59410000   -2.64519100    1.64455200
 C                 -4.63438300   -1.73790900    1.91089400
 H                 -4.87749600   -1.39715300    2.92153600
 C                 -3.39004100   -1.45683500    1.38406200
 H                 -2.63451500   -0.90193400    1.94032100
 C                 -3.13096600   -1.92679000    0.07799400
 C                 -5.37787500    0.86002300   -1.48121900
 H                 -6.41761900    0.74650000   -1.80158500
 C                 -4.33295300    0.56476100   -2.36747500
 H                 -4.55298400    0.22233300   -3.38267900
 C                  5.33093800   -0.13729700   -3.30497800
 H                  6.09086500   -0.01946700   -4.08376100
 H                 -1.60808900   -2.75407800   -2.45198900
 93
protonation INT6 Cl neutral
 Rh                -0.19012400   -1.05418800   -0.03100200
 P                  1.98252200   -0.46744600   -0.38758200
 P                 -1.03213600    1.27907900    0.27932300
 C                  2.98650100   -0.29830500    1.15370400
 C                  2.33594300    1.09864000   -1.29276700
 C                  2.93865800   -1.66184800   -1.40843600
 C                  0.14327500    2.68497300    0.58427200
 C                 -2.20556200    2.09651700   -0.88239800
 C                 -2.01204200    1.20998200    1.84204700
 C                  2.56252300    0.59307200    2.15936800
 O                  1.36948200    1.26078100    2.00808800
 C                  1.25996000    2.49589300    1.41602900
 C                  4.11075900   -1.09383900    1.41870600
 C                  4.80889300   -0.98175500    2.62476600
 C                  4.38450400   -0.07500100    3.59863800
 C                  3.25024400    0.70724300    3.36846000
 C                  0.00711300    3.93866800   -0.03210600
 C                  0.93104200    4.96259200    0.19267700
 C                  2.01106100    4.75468000    1.05289300
 C                  2.17691600    3.51518700    1.67153900
 C                 -2.00237300    1.89597700   -2.25728700
 C                 -2.84034200    2.51099100   -3.19186600
 C                 -3.89337800    3.32498300   -2.76329200
 C                 -4.10376700    3.52498700   -1.39422600
 C                 -3.26236100    2.91814200   -0.45844200
 C                 -3.25418600    0.55034900    1.81113600
 C                 -3.98762500    0.34933500    2.98065600
 C                 -3.49229000    0.80350800    4.20806500
 C                 -2.26652600    1.47171300    4.24693800
 C                 -1.53184100    1.67600700    3.07390400
 C                  3.34634200    1.98664500   -0.89995700
 C                  3.59464000    3.14480700   -1.64163800
 C                  2.84419100    3.42068300   -2.78663100
 C                  1.85198100    2.52408100   -3.19554700
 C                  1.59963300    1.36718200   -2.45738600
 C                  4.24046800   -1.34328400   -1.83142900
 C                  4.96954100   -2.24268400   -2.61114300
 C                  4.39708900   -3.46197000   -2.99102800
 C                  3.09325900   -3.77045900   -2.59510500
 C                  2.36327200   -2.87384700   -1.80919100
 H                  4.44093800   -1.81890600    0.67353400
 H                  5.68265800   -1.61430000    2.80418500
 H                 -0.83100800    4.11645500   -0.70694500
 H                  0.80133500    5.92617900   -0.30750900
 H                  2.73356600    5.55472900    1.23879300
 H                  3.93848000    1.78798900   -0.00455100
 H                  4.37361700    3.83903200   -1.31294700
 H                  3.03477300    4.33237000   -3.36105300
 H                  1.26531300    2.72548100   -4.09690600
 H                  0.84701200    0.64465800   -2.78555800
 H                  4.68708200   -0.38396600   -1.55688900
 H                  5.98337700   -1.98562000   -2.93257400
 H                  4.96461400   -4.16445800   -3.60917800
 H                  2.63094700   -4.71058900   -2.91000300
 H                  1.33111300   -3.08732000   -1.53464900
 H                  4.92311600    0.01263500    4.54657500
 H                 -4.06287300    0.64209400    5.12757800
 H                 -4.95140600   -0.16628900    2.92982500
 H                 -3.66252300    0.20150400    0.86187200
 H                 -0.57882800    2.20085800    3.13050000
 H                 -1.87308900    1.84149100    5.19889700
 H                 -4.55412500    3.80061100   -3.49464600
 H                 -4.92735700    4.15950000   -1.05246300
 H                 -3.42878200    3.08496900    0.60845000
 H                 -1.22108500    1.21051000   -2.59047900
 H                 -2.67670800    2.33787200   -4.25975400
 H                  2.86657300    1.39260500    4.12782200
 H                  3.02497900    3.32423900    2.33258300
 Cl                -0.47643000   -1.29743800   -2.50938500
 C                 -4.16621600   -2.91480700   -0.04750500
 C                 -3.31310300   -1.88484900   -0.55329700
 C                 -3.77567700   -0.95773400   -1.51384100
 C                 -5.09287000   -1.07670500   -1.90776500
 C                 -5.95602300   -2.09176900   -1.38984400
 C                 -5.51393800   -3.02049700   -0.47029000
 H                 -3.11018700   -0.20928900   -1.93188700
 H                 -5.48829000   -0.37813500   -2.65067700
 H                 -6.98966500   -2.13385600   -1.74562300
 H                 -6.15986000   -3.80838600   -0.07737200
 N                 -2.11584700   -2.02932400    0.06510200
 N                 -2.28711700   -3.09154900    0.84156100
 N                 -3.45974600   -3.66822200    0.82747300
 H                 -1.47244900   -3.48255700    1.32462300
 C                  0.50606700   -2.56911800    1.17683700
 C                  0.04817100   -1.50767500    2.00647800
 H                  0.76572600   -0.91901600    2.58406600
 H                 -0.93192800   -1.56517900    2.50450400
 C                  1.05199600   -3.78562100    1.22468500
 H                  1.30399500   -4.30581300    0.29235200
 C                  1.40351600   -4.50572400    2.50318400
 H                  0.93827400   -5.50959900    2.54987200
 H                  2.49795200   -4.66167600    2.57765200
 H                  1.08233300   -3.92907700    3.38743100
93
protonation TS6-8 Cl
 Rh                -0.31577600   -0.95675400    0.11211300
 P                  1.89322900   -0.49149800   -0.33057800
 P                 -1.00547200    1.25821000    0.16538600
 C                  2.92261300   -0.10801500    1.16162100
 C                  2.30912000    0.84907900   -1.52382800
 C                  2.78197400   -1.90362600   -1.11671100
 C                  0.25071200    2.60636100    0.07597700
 C                 -2.20678700    1.81849700   -1.10943300
 C                 -1.88860500    1.67105500    1.73275100
 C                  2.51218600    0.86803100    2.09313500
 O                  1.34564900    1.57712500    1.90526200
 C                  1.31030000    2.60822200    0.99428300
 C                  4.07844900   -0.84451600    1.46792100
 C                  4.80085800   -0.61688800    2.64184400
 C                  4.36896100    0.34859500    3.55310100
 C                  3.21765500    1.08836700    3.27725800
 C                  0.19895900    3.64197500   -0.86763000
 C                  1.16137700    4.65452000   -0.87333200
 C                  2.18332400    4.65579700    0.07915900
 C                  2.26098400    3.62778500    1.01975400
 C                 -2.16165500    1.24545900   -2.38885900
 C                 -3.05041800    1.67586300   -3.37847900
 C                 -3.99134800    2.67045600   -3.09821700
 C                 -4.04410000    3.23846100   -1.81979300
 C                 -3.15521800    2.81702200   -0.82872400
 C                 -2.89840800    0.80201300    2.17686000
 C                 -3.62999800    1.09293200    3.32919400
 C                 -3.35628700    2.25177800    4.06297200
 C                 -2.35012900    3.11908000    3.63067300
 C                 -1.62266200    2.83381800    2.47075400
 C                  3.38497300    1.72307700   -1.31979900
 C                  3.71745800    2.66974500   -2.29274600
 C                  2.98355600    2.74628700   -3.47852700
 C                  1.91678900    1.86691600   -3.68988400
 C                  1.58019100    0.91978000   -2.72198000
 C                  4.04312700   -1.69112800   -1.69943600
 C                  4.73922200   -2.74827900   -2.28928300
 C                  4.17396600   -4.02706200   -2.31984300
 C                  2.90873400   -4.23813800   -1.76586000
 C                  2.21286500   -3.18304400   -1.17021800
 H                  4.41076200   -1.62546000    0.78330400
 H                  5.69537400   -1.21074300    2.84868300
 H                 -0.59863200    3.65152700   -1.61171100
 H                  1.10960400    5.44465200   -1.62691600
 H                  2.93252400    5.45271800    0.08361400
 H                  3.96588800    1.67362400   -0.39653100
 H                  4.55227800    3.35449500   -2.11609700
 H                  3.24429000    3.48964900   -4.23806400
 H                  1.34073100    1.91293600   -4.61887900
 H                  0.77250400    0.20441100   -2.89789700
 H                  4.48720000   -0.69296200   -1.70002600
 H                  5.72137700   -2.56771700   -2.73631100
 H                  4.71389600   -4.85490800   -2.78951600
 H                  2.44686800   -5.22868700   -1.80910300
 H                  1.21214100   -3.34432100   -0.77528200
 H                  4.92090100    0.52355100    4.48096600
 H                 -3.92550600    2.47710100    4.96981200
 H                 -4.41445600    0.40421500    3.65612500
 H                 -3.11150200   -0.11257800    1.62425000
 H                 -0.85087100    3.53154100    2.14159900
 H                 -2.12781900    4.02906300    4.19634200
 H                 -4.69328800    2.99741400   -3.87152600
 H                 -4.78463300    4.01094300   -1.59133700
 H                 -3.20521000    3.26140600    0.16803800
 H                 -1.47949600    0.41468300   -2.58956700
 H                 -3.01774400    1.21012400   -4.36771300
 H                  2.83760400    1.83910000    3.97390000
 H                  3.06279800    3.59672200    1.76086100
 Cl                -0.48995100   -1.72539100   -2.26246200
 C                 -4.00863900   -3.22732800    0.10313200
 C                 -3.50070100   -1.91816800   -0.14652000
 C                 -4.32063100   -0.92314200   -0.72143900
 C                 -5.62258900   -1.27807300   -1.03006200
 C                 -6.13003800   -2.58592600   -0.78617300
 C                 -5.33885300   -3.57043000   -0.22143200
 H                 -3.94652300    0.07793200   -0.92031000
 H                 -6.28215800   -0.53072500   -1.48128400
 H                 -7.16696300   -2.80965600   -1.05403500
 H                 -5.71323000   -4.57814300   -0.02712800
 N                 -2.21547600   -1.92833400    0.29832700
 N                 -2.00062600   -3.17298700    0.75155800
 N                 -3.01507400   -3.97272800    0.66759200
 H                 -0.73827800   -3.13147500    1.12460900
 C                  0.35057500   -2.43666200    1.67452900
 C                 -0.11929100   -1.17970500    2.19643100
 H                  0.57350600   -0.49643900    2.69747600
 H                 -1.12009300   -1.16214700    2.64769300
 C                  1.40491600   -3.21247700    2.02202300
 H                  1.69277200   -4.04161000    1.36182600
 C                  2.18469300   -3.10446600    3.29833300
 H                  1.92909200   -3.93359500    3.98871900
 H                  3.27035300   -3.18124600    3.10279900
 H                  1.98662000   -2.15257500    3.81785200
93
protonation INT8 Cl 
 Rh                -0.24753700   -0.75774400    0.69091900
 P                  1.95360100   -0.61410400   -0.19824600
 P                 -1.16283900    1.24412200   -0.12840700
 C                  3.15701000    0.74666200    0.18518500
 C                  1.73803300   -0.61357100   -2.02096300
 C                  3.04534100   -2.07569700    0.05019200
 C                 -0.23729500    2.03684000   -1.50483600
 C                 -2.75022100    0.77438900   -0.91025300
 C                 -1.56479200    2.70346200    0.93238200
 C                  2.72994400    2.07300400    0.37081500
 O                  1.41947300    2.40656700    0.12166500
 C                  1.02527000    2.55384400   -1.19017800
 C                  4.51579600    0.47248600    0.42553500
 C                  5.39220200    1.46830800    0.86311600
 C                  4.92614000    2.76585600    1.08847000
 C                  3.58743500    3.07000100    0.83539400
 C                 -0.71525300    2.20177500   -2.81072400
 C                  0.05974500    2.85609700   -3.77294700
 C                  1.31224200    3.37237800   -3.43155300
 C                  1.80237300    3.22706900   -2.13153700
 C                 -2.72614600   -0.20621000   -1.91721500
 C                 -3.91363400   -0.67284600   -2.47789800
 C                 -5.14105600   -0.18084400   -2.02394600
 C                 -5.17056800    0.78997500   -1.02094900
 C                 -3.98209700    1.27287000   -0.46688100
 C                 -2.21514500    2.52050500    2.16463100
 C                 -2.53932200    3.62174900    2.96190000
 C                 -2.22343100    4.91686200    2.54528700
 C                 -1.59103200    5.10718200    1.31334100
 C                 -1.26613900    4.01123200    0.51145100
 C                  2.50716800    0.15861000   -2.89724800
 C                  2.27238300    0.10051400   -4.27418100
 C                  1.28165800   -0.74219500   -4.78447200
 C                  0.52943300   -1.53912600   -3.91406300
 C                  0.75530000   -1.47610500   -2.53852400
 C                  3.66170600   -2.72342700   -1.02765400
 C                  4.53988900   -3.78953200   -0.80001400
 C                  4.81085000   -4.21056900    0.50301600
 C                  4.19406500   -3.56585700    1.58192600
 C                  3.31168400   -2.51075900    1.35807200
 H                  4.89124800   -0.54152600    0.28733900
 H                  6.44161400    1.22024700    1.04398500
 H                 -1.70133200    1.81874200   -3.07702700
 H                 -0.32253900    2.96718100   -4.79104600
 H                  1.91626100    3.89241000   -4.18074900
 H                  3.28787500    0.81332900   -2.50495400
 H                  2.86670000    0.72168400   -4.95047200
 H                  1.09851200   -0.78329000   -5.86224900
 H                 -0.23677800   -2.21368500   -4.30725600
 H                  0.18576100   -2.11686400   -1.85811300
 H                  3.46219800   -2.40446600   -2.05217400
 H                  5.01129700   -4.29123000   -1.65041900
 H                  5.49636000   -5.04489700    0.67973500
 H                  4.38882700   -3.89812400    2.60587200
 H                  2.81569000   -2.02592900    2.19959800
 H                  5.60332000    3.54322600    1.45342500
 H                 -2.47630000    5.77687300    3.17295100
 H                 -3.04870500    3.45691700    3.91589500
 H                 -2.50004100    1.51374800    2.48056300
 H                 -0.78605100    4.19045600   -0.45102700
 H                 -1.35054000    6.11703300    0.96719100
 H                 -6.07446800   -0.56909300   -2.44052900
 H                 -6.12734600    1.16596600   -0.64824800
 H                 -4.02156500    2.01892200    0.32746900
 H                 -1.77227400   -0.62376200   -2.24941400
 H                 -3.88169600   -1.44916400   -3.24665900
 H                  3.18453700    4.07378100    0.98812900
 H                  2.77971300    3.62301300   -1.84815000
 Cl                 0.19917100   -3.08574200    0.95487700
 C                 -4.32284200   -1.81980000    1.22426000
 C                 -3.05665800   -2.09567100    0.64459100
 C                 -2.91397500   -3.08282000   -0.35126400
 C                 -4.06125700   -3.75177600   -0.75043100
 C                 -5.33295600   -3.46826500   -0.18269000
 C                 -5.47829800   -2.51110800    0.80989900
 H                 -1.93750100   -3.32071000   -0.77304800
 H                 -3.98727200   -4.52672400   -1.52013100
 H                 -6.20685900   -4.02688500   -0.53215500
 H                 -6.44780400   -2.28699800    1.26204300
 N                 -2.19572000   -1.22302400    1.25043600
 N                 -2.89481700   -0.49266200    2.13395500
 N                 -4.15686200   -0.82241200    2.14655500
 H                  0.30365200   -1.63764600    3.68747800
 C                  0.85529200   -0.73200900    3.41370900
 C                  0.14325900    0.18662700    2.51755600
 H                  0.65396000    1.13957100    2.32657000
 H                 -0.88795500    0.34212600    2.85426000
 C                  2.07931700   -0.55434200    3.95713000
 H                  2.43236000   -1.33135300    4.64889200
 C                  3.02465100    0.58896900    3.74706300
 H                  3.26742400    1.07853000    4.70997600
 H                  3.98376400    0.23384300    3.32464300
 H                  2.62738500    1.35629600    3.06636300
92
protonation TS6-8 cationic
 Rh                -0.30724200   -0.97123700    0.14137600
 P                  1.90745300   -0.51986100   -0.31959400
 P                 -0.95795800    1.24707100    0.11936800
 C                  2.95906600   -0.19945500    1.14667200
 C                  2.27955700    0.80053000   -1.53481200
 C                  2.63061800   -1.94228400   -1.23200800
 C                  0.31890200    2.56357400    0.06694300
 C                 -2.08649900    1.66360400   -1.25859100
 C                 -1.89327500    1.67574000    1.64137800
 C                  2.54363000    0.76486400    2.09019800
 O                  1.37297400    1.46835000    1.89118700
 C                  1.35690700    2.53211200    1.01151500
 C                  4.09573400   -0.96707400    1.44464500
 C                  4.80583100   -0.76969100    2.63170500
 C                  4.37773500    0.18979700    3.55254500
 C                  3.23922600    0.95433200    3.28357400
 C                  0.29221200    3.61862600   -0.85552400
 C                  1.25989700    4.62523000   -0.81438600
 C                  2.26125800    4.59351000    0.15959300
 C                  2.31497600    3.54151500    1.07652500
 C                 -2.10441900    0.84423100   -2.39668700
 C                 -2.98485500    1.11000000   -3.44715500
 C                 -3.86147700    2.19579600   -3.36253700
 C                 -3.85680900    3.01252000   -2.22571200
 C                 -2.97477100    2.74854200   -1.17551400
 C                 -2.77710500    0.74259600    2.20667500
 C                 -3.53324900    1.07740900    3.33154100
 C                 -3.41042000    2.34431400    3.91009000
 C                 -2.52815100    3.27628200    3.35638800
 C                 -1.77214700    2.94684400    2.22835400
 C                  3.35735100    1.68196300   -1.39779200
 C                  3.63598100    2.60540200   -2.40991000
 C                  2.84816500    2.64740700   -3.56268300
 C                  1.77817300    1.75720800   -3.70872000
 C                  1.49973400    0.83530500   -2.70103800
 C                  3.94110500   -1.86070800   -1.73620200
 C                  4.46591600   -2.89952000   -2.50597100
 C                  3.67831300   -4.01580400   -2.81031100
 C                  2.36249200   -4.08620700   -2.34593700
 C                  1.84151100   -3.05583400   -1.55778900
 H                  4.42008100   -1.74360000    0.75034700
 H                  5.68918200   -1.37841100    2.84118500
 H                 -0.48838500    3.65078200   -1.61730500
 H                  1.22801600    5.43673100   -1.54555600
 H                  3.01271100    5.38668800    0.20250900
 H                  3.97745900    1.65718200   -0.49908800
 H                  4.47387400    3.29815600   -2.29231800
 H                  3.06955800    3.37196100   -4.35128700
 H                  1.16128200    1.77897800   -4.61130800
 H                  0.67509400    0.12981900   -2.82820900
 H                  4.55134400   -0.97426200   -1.54468700
 H                  5.48997900   -2.83030600   -2.88333000
 H                  4.08801100   -4.82460700   -3.42182400
 H                  1.73502700   -4.94607100   -2.59631500
 H                  0.81192100   -3.12197400   -1.19708900
 H                  4.92449600    0.34050600    4.48728900
 H                 -4.00042100    2.60454400    4.79339300
 H                 -4.21992700    0.34077800    3.75774700
 H                 -2.87806400   -0.25066400    1.77151300
 H                 -1.08862500    3.68729600    1.80855900
 H                 -2.42478200    4.26886900    3.80392700
 H                 -4.55962000    2.39988500   -4.17922900
 H                 -4.54992900    3.85531300   -2.15318700
 H                 -2.98871100    3.37884200   -0.28251900
 H                 -1.45586400   -0.03511800   -2.44424300
 H                 -3.00024200    0.45691300   -4.32383400
 H                  2.86714900    1.69546400    3.99449800
 H                  3.10211300    3.49180900    1.83197900
 C                 -4.04019300   -3.16491700   -0.07955000
 C                 -3.53124500   -1.83572800   -0.16404500
 C                 -4.38370600   -0.76275800   -0.50527100
 C                 -5.70861700   -1.06893000   -0.76855500
 C                 -6.21105800   -2.39856300   -0.70228100
 C                 -5.39232000   -3.45812200   -0.35635400
 H                 -4.02899500    0.26395100   -0.55266200
 H                 -6.39452600   -0.25936500   -1.03395800
 H                 -7.26686800   -2.57699900   -0.92331300
 H                 -5.76091000   -4.48382200   -0.29041700
 N                 -2.20683300   -1.92299600    0.16773200
 N                 -1.98924700   -3.23578100    0.43152200
 N                 -3.02309900   -3.99173900    0.30530400
 H                 -0.71916100   -3.24145800    0.86763600
 C                  0.37005500   -2.66495300    1.47262700
 C                  0.00202000   -1.46022600    2.15158700
 H                  0.75536800   -0.82605900    2.63061200
 H                 -0.98527200   -1.40054400    2.62781400
 C                  1.40923000   -3.51644200    1.65621200
 H                  1.61360100   -4.26358600    0.87770000
 C                  2.26162300   -3.60415600    2.88054000
 H                  2.02033200   -4.51950400    3.45666200
 H                  3.32822800   -3.68708300    2.60119000
 H                  2.12795700   -2.73398300    3.54338400
92
protonation INT8 cationic
 Rh                -0.31185700   -0.57797000    0.77081400
 P                  1.86715800   -0.64600000   -0.08911500
 P                 -1.02924900    1.36016900   -0.18266000
 C                  3.17148300    0.43686900    0.60067000
 C                  1.95837100   -0.50635500   -1.91202900
 C                  2.43249200   -2.37939700    0.11948500
 C                  0.12744500    2.13665000   -1.35934800
 C                 -2.51835900    0.89429000   -1.11567000
 C                 -1.48665200    2.72521500    0.94503700
 C                  2.87548200    1.79674000    0.82025300
 O                  1.64039200    2.29034400    0.45431100
 C                  1.37945400    2.54825400   -0.87401800
 C                  4.41385600   -0.04933300    1.03930800
 C                  5.32853700    0.79546700    1.67258100
 C                  5.00727300    2.13817200    1.89334900
 C                  3.77436700    2.64121800    1.46906800
 C                 -0.20024100    2.41240000   -2.69462400
 C                  0.70954200    3.07420800   -3.52241200
 C                  1.94506400    3.48640000   -3.01530400
 C                  2.28433700    3.22931800   -1.68475500
 C                 -2.39354400   -0.01612600   -2.18166100
 C                 -3.53017900   -0.51329200   -2.81618800
 C                 -4.80085600   -0.12117800   -2.38316500
 C                 -4.92875500    0.78450800   -1.32703500
 C                 -3.79517000    1.29590000   -0.69232700
 C                 -2.28213200    2.48166400    2.07894300
 C                 -2.66748700    3.54294000    2.90115200
 C                 -2.26769900    4.84935200    2.60601600
 C                 -1.48397300    5.09521300    1.47494300
 C                 -1.09320900    4.04219400    0.64592100
 C                  2.95514800    0.20951700   -2.58261800
 C                  2.98393800    0.22381500   -3.98088400
 C                  2.02689000   -0.48272000   -4.71278800
 C                  1.04110100   -1.21936000   -4.04488500
 C                  1.01039400   -1.23426200   -2.65102300
 C                  3.53571800   -2.87165500   -0.60052400
 C                  3.90600600   -4.21214900   -0.48830700
 C                  3.16336600   -5.08224300    0.31967100
 C                  2.04806600   -4.60800000    1.01449500
 C                  1.68629900   -3.26111200    0.91629300
 H                  4.65968300   -1.10444800    0.90714300
 H                  6.29046300    0.39823200    2.00647500
 H                 -1.17457200    2.11617500   -3.08633800
 H                  0.44578500    3.27753300   -4.56311500
 H                  2.65292500    4.01613300   -3.65873200
 H                  3.71008100    0.75949300   -2.01708900
 H                  3.76156500    0.79160400   -4.49926800
 H                  2.05321400   -0.46932200   -5.80589600
 H                  0.29957500   -1.78830300   -4.61271600
 H                  0.25425700   -1.83234300   -2.13254400
 H                  4.09724900   -2.20990400   -1.26534500
 H                  4.77058900   -4.58455800   -1.04478300
 H                  3.45021500   -6.13466000    0.39746000
 H                  1.45510800   -5.28497400    1.63550500
 H                  0.82056600   -2.90349700    1.48181500
 H                  5.71614700    2.79765400    2.40123000
 H                 -2.57075700    5.67714400    3.25343900
 H                 -3.28964700    3.34023600    3.77728100
 H                 -2.62314000    1.46757700    2.31098100
 H                 -0.49209700    4.26037500   -0.23720800
 H                 -1.17482400    6.11524200    1.23009100
 H                 -5.69276200   -0.52833500   -2.86646500
 H                 -5.91959200    1.08877200   -0.98035900
 H                 -3.91176300    1.99100500    0.13949300
 H                 -1.40547100   -0.34169600   -2.51230700
 H                 -3.42488700   -1.22653100   -3.63765400
 H                  3.49078200    3.68242900    1.63777600
 H                  3.24601500    3.54707100   -1.27623500
 C                 -4.23435900   -1.92215500    0.82061100
 C                 -2.86961500   -2.03197000    0.46485100
 C                 -2.43162800   -2.94112900   -0.51567400
 C                 -3.40648900   -3.70709600   -1.14360500
 C                 -4.77883900   -3.58851200   -0.80342500
 C                 -5.20950800   -2.70926900    0.18315200
 H                 -1.37211500   -3.05726400   -0.76823500
 H                 -3.11193500   -4.42751700   -1.91227700
 H                 -5.50689800   -4.21935900   -1.32094100
 H                 -6.26210700   -2.62673000    0.46323300
 N                 -2.21981900   -1.12197800    1.25905600
 N                 -3.14278000   -0.50906200    2.03634400
 N                 -4.33384600   -0.96575900    1.80377500
 H                 -0.96279800   -1.28512100    3.68705900
 C                  0.06526000   -0.99980200    3.44062300
 C                  0.21177300    0.20488300    2.62625700
 H                  1.21550800    0.64244800    2.57330100
 H                 -0.55033100    0.96603400    2.82093200
 C                  1.07275300   -1.77492200    3.92047100
 H                  0.78209400   -2.64500600    4.52393400
 C                  2.54217500   -1.56692600    3.76280100
 H                  3.01853600   -1.47451200    4.75772000
 H                  3.00814300   -2.44452400    3.27639900
 H                  2.79673900   -0.67291900    3.17540400
79
Rh(Cl)(DPEPhos)(1,2-Me-allene)
 Rh                 0.20803700   -1.47590300   -0.19593600
 P                  1.60627400    0.31503400   -0.00283300
 P                 -1.84848600   -0.23439500    0.04352500
 C                  0.92937500    2.03098400   -0.12494900
 C                  3.04353300    0.37569800   -1.16233200
 C                  2.44725700    0.29721000    1.63599400
 C                 -2.41459600    0.50701900   -1.56306600
 C                 -3.35160000   -1.14966600    0.58634600
 C                 -1.83600000    1.16493500    1.23664700
 C                  0.06269800    2.31614200   -1.18976500
 O                 -0.18733400    1.30259800   -2.09422000
 C                 -1.50074400    1.09620600   -2.46063600
 C                  1.15817200    3.04417400    0.81781700
 C                  0.57216500    4.30374200    0.68059600
 C                 -0.25618300    4.57413600   -0.41115100
 C                 -0.51857100    3.57575800   -1.34855000
 C                 -3.75040100    0.40092000   -1.98933100
 C                 -4.14842700    0.81548000   -3.26298000
 C                 -3.20954600    1.34089500   -4.15309600
 C                 -1.88275300    1.48809800   -3.74379900
 C                 -3.80619600   -2.23161300   -0.19004100
 C                 -4.92829600   -2.95995600    0.20456900
 C                 -5.60017200   -2.63639000    1.38830500
 C                 -5.14844300   -1.57128700    2.16998100
 C                 -4.03222600   -0.82860500    1.76999600
 C                 -2.53934900    2.35846500    1.03451300
 C                 -2.53517700    3.35119700    2.01819500
 C                 -1.83966100    3.15561500    3.21499300
 C                 -1.14107000    1.96249400    3.42558000
 C                 -1.13843700    0.97579500    2.43894500
 C                  2.95512500    1.03188200   -2.40048000
 C                  4.01576400    0.97911600   -3.30886400
 C                  5.17610000    0.26411100   -2.99860100
 C                  5.27032100   -0.39586400   -1.77022100
 C                  4.21310000   -0.34181600   -0.85892600
 C                  3.53820000    1.13212400    1.93149100
 C                  4.14648200    1.08436100    3.18770900
 C                  3.67778900    0.19481400    4.16138400
 C                  2.60723900   -0.65485100    3.86899200
 C                  1.99960400   -0.60600200    2.61096100
 H                  1.77981500    2.83996700    1.68965600
 H                  0.75609600    5.07085100    1.43743800
 H                 -4.49222200   -0.03114000   -1.31678500
 H                 -5.19569800    0.71308900   -3.56066500
 H                 -3.50821900    1.64821000   -5.15942100
 H                  2.05006600    1.57531300   -2.67155600
 H                  3.93040300    1.49916800   -4.26778900
 H                  6.00421000    0.22098100   -3.71241800
 H                  6.17207500   -0.96082100   -1.51569400
 H                  4.29791600   -0.86594800    0.09297700
 H                  3.92396400    1.81467700    1.16968700
 H                  4.99501800    1.73982700    3.40589100
 H                  4.15730000    0.15604800    5.14415900
 H                  2.24856600   -1.36768900    4.61724900
 H                  1.18500900   -1.29439800    2.36326400
 H                 -0.71579000    5.56006500   -0.52611400
 H                 -1.83786100    3.93618900    3.98174400
 H                 -3.07675000    4.28609500    1.84561800
 H                 -3.08731200    2.51597600    0.10225200
 H                 -0.59041600    0.04571700    2.60110900
 H                 -0.58818600    1.80039700    4.35549800
 H                 -6.47389000   -3.21652800    1.70074700
 H                 -5.66680400   -1.30883100    3.09721300
 H                 -3.69850700    0.00522600    2.38965200
 H                 -3.28139800   -2.50265200   -1.10577700
 H                 -5.26925500   -3.79783500   -0.41061200
 H                 -1.18508000    3.75739000   -2.19408400
 H                 -1.12379100    1.91616200   -4.40294200
 C                  1.42871700   -2.36728800   -1.72314700
 C                  1.93375900   -2.63689900   -0.46084000
 C                  2.82009000   -3.19410100    0.34935400
 H                  0.80215700   -3.11263900   -2.22841600
 H                  1.87725700   -1.59926700   -2.36596400
 H                  2.71448500   -3.06019500    1.43312300
 C                  3.99458300   -4.01274600   -0.12230500
 H                  4.01021900   -4.08753500   -1.22256100
 H                  3.96250000   -5.03771900    0.29486100
 H                  4.95374700   -3.56367400    0.20547200
 Cl                -0.98428100   -3.52440700   -0.07306100
79
TS Rh(Cl)(DPEPhos) - Me-Allene
 P                 -1.84229700    0.26301800   -0.08839200
 P                  1.42831200   -0.60493300   -0.06637300
 C                 -1.82121200   -1.29456600    0.88963300
 C                 -2.96422300   -0.10059000   -1.49787900
 C                 -2.84998900    1.36306300    0.98980300
 C                  1.47582900   -2.11421800   -1.14244700
 C                  3.07328900    0.13970600   -0.41451600
 C                  1.59433500   -1.31138600    1.62521400
 C                 -1.21369500   -2.41910800    0.31107000
 O                 -0.92387600   -2.33171500   -1.03064900
 C                  0.28761800   -2.77653000   -1.49972900
 C                 -2.20208700   -1.36579400    2.23590500
 C                 -1.94448700   -2.51479700    2.98893900
 C                 -1.30151100   -3.60743700    2.40166000
 C                 -0.94075600   -3.56782000    1.05230000
 C                  2.67853600   -2.60002700   -1.68295300
 C                  2.69386400   -3.69206100   -2.55505200
 C                  1.49622800   -4.31695900   -2.91310000
 C                  0.28919700   -3.85801000   -2.38148400
 C                  3.25609100    0.70707700   -1.69027300
 C                  4.43856000    1.37815500   -2.00085200
 C                  5.44404900    1.50778000   -1.03703800
 C                  5.26360800    0.95740600    0.23465400
 C                  4.08598500    0.27019000    0.54523400
 C                  2.34104600   -2.47150100    1.88559600
 C                  2.47976300   -2.94044600    3.19292100
 C                  1.87035700   -2.25686300    4.25201400
 C                  1.11874700   -1.10734700    3.99745200
 C                  0.97877200   -0.63768700    2.68843600
 C                 -2.97808900    0.77709900   -2.59263900
 C                 -3.84704800    0.54441400   -3.66173000
 C                 -4.70024300   -0.56378100   -3.65224100
 C                 -4.68650700   -1.44092500   -2.56337300
 C                 -3.82252600   -1.21082500   -1.48950900
 C                 -4.24783300    1.25997400    1.03993900
 C                 -4.98043100    2.06211000    1.91917100
 C                 -4.32259500    2.97212000    2.75317300
 C                 -2.92935500    3.08263100    2.70117600
 C                 -2.19574300    2.28484000    1.82006500
 H                 -2.67419600   -0.50100300    2.70645800
 H                 -2.22881700   -2.54740000    4.04414600
 H                  3.61789300   -2.10438900   -1.42918900
 H                  3.64470600   -4.04676000   -2.96258100
 H                  1.49925100   -5.16370500   -3.60552400
 H                 -2.31051800    1.64389800   -2.59424500
 H                 -3.85301400    1.23471900   -4.51069800
 H                 -5.37529600   -0.74570800   -4.49427700
 H                 -5.35020000   -2.31106900   -2.54891500
 H                 -3.81801600   -1.90214600   -0.64291800
 H                 -4.76842600    0.55511700    0.38660900
 H                 -6.07123000    1.97981000    1.94797500
 H                 -4.89817000    3.60320300    3.43735000
 H                 -2.41113100    3.80446500    3.33957400
 H                 -1.10922600    2.38370800    1.74806700
 H                 -1.07747500   -4.49872400    2.99431900
 H                  1.97769900   -2.62671600    5.27625600
 H                  3.06436600   -3.84478200    3.38751000
 H                  2.81262100   -3.01302500    1.06128500
 H                  0.37707700    0.24932800    2.47386700
 H                  0.62800900   -0.57748400    4.81911700
 H                  6.36668000    2.04508900   -1.27557100
 H                  6.04532700    1.06119100    0.99301900
 H                  3.95448700   -0.16050900    1.54060300
 H                  2.46370900    0.61901600   -2.44091300
 H                  4.56968900    1.81404300   -2.99554900
 H                 -0.44192800   -4.41383600    0.57412400
 H                 -0.66671100   -4.31950600   -2.63942100
 C                  2.26792500    3.35371200    0.57353100
 C                  1.90284500    2.75635900    1.68492600
 H                  1.27429200    3.27096000    2.42557900
 H                  2.22266200    1.73770400    1.92795900
 C                  2.61109300    3.97323100   -0.52862100
 H                  1.91805100    3.89500500   -1.37945700
 C                  3.85917000    4.79626200   -0.71030900
 H                  4.47123100    4.39226300   -1.53830100
 H                  3.60492900    5.84085600   -0.97205800
 H                  4.47772400    4.80344900    0.20236800
 Rh                 0.12017700    1.14520100   -0.50915300
 Cl                -0.77027500    3.17568300   -1.31720300
 79
Rh(Cl)(DPEPhos)(2,3-Me-allene)
 Rh                -0.19770900   -1.42581600    0.20779100
 P                 -1.86711100    0.11506100    0.05248000
 P                  1.75735800   -0.02923500    0.03414500
 C                 -1.32766500    1.49642400   -1.02681700
 C                 -2.80853000    0.93938400    1.39666400
 C                 -3.19624000   -0.65458100   -0.97383900
 C                  2.06639400    1.43670400    1.14133400
 C                  3.25450800   -1.02793900    0.42019900
 C                  2.12186100    0.66004900   -1.63354200
 C                 -0.41349900    2.39848500   -0.46407000
 O                 -0.19671000    2.24535400    0.88205200
 C                  1.06168700    2.38276800    1.41574000
 C                 -1.63703100    1.61386000   -2.38654200
 C                 -1.02290400    2.59962300   -3.16559300
 C                 -0.10288400    3.47776500   -2.58724500
 C                  0.20177600    3.38844200   -1.22582500
 C                  3.30962900    1.62564100    1.77222300
 C                  3.53548500    2.69764400    2.63964300
 C                  2.51261300    3.61086300    2.90630700
 C                  1.27110700    3.45110300    2.28918100
 C                  3.24543500   -1.78254000    1.60414900
 C                  4.36030400   -2.53541300    1.96783600
 C                  5.49184800   -2.55930800    1.14337900
 C                  5.49797200   -1.82540200   -0.04427900
 C                  4.38376800   -1.05885700   -0.40515600
 C                  2.99613100    1.73912800   -1.83683100
 C                  3.26115500    2.19877100   -3.12794100
 C                  2.65303100    1.58573200   -4.22906000
 C                  1.78186700    0.51098700   -4.03294500
 C                  1.51581200    0.04998500   -2.74078900
 C                 -3.34685700    2.22522800    1.22828700
 C                 -4.09435100    2.81644900    2.24884500
 C                 -4.31141900    2.12972100    3.44829600
 C                 -3.77437600    0.85130300    3.62183700
 C                 -3.02389200    0.25738400    2.60268400
 C                 -4.53567400   -0.24636700   -0.90655500
 C                 -5.49526800   -0.83578500   -1.73648400
 C                 -5.12494200   -1.83344600   -2.64228700
 C                 -3.78966500   -2.24645100   -2.71396100
 C                 -2.83184300   -1.66423300   -1.88201300
 H                 -2.34251700    0.91623100   -2.84259300
 H                 -1.25368100    2.67146200   -4.23171600
 H                  4.11460000    0.91265000    1.58891200
 H                  4.51460800    2.81084200    3.11343300
 H                  2.67814000    4.44624200    3.59273200
 H                 -3.17908200    2.76890800    0.29486700
 H                 -4.50797800    3.81962900    2.10716600
 H                 -4.89558000    2.59423700    4.24850300
 H                 -3.93231200    0.31122400    4.56010600
 H                 -2.58573800   -0.72963000    2.75754800
 H                 -4.83704600    0.52972100   -0.19945300
 H                 -6.53900000   -0.51409000   -1.67006300
 H                 -5.87773900   -2.29525400   -3.28831400
 H                 -3.49252200   -3.03366800   -3.41296600
 H                 -1.79327900   -2.01040400   -1.91716400
 H                  0.39172800    4.23620600   -3.19995200
 H                  2.85859200    1.94808500   -5.24096800
 H                  3.94409800    3.04100100   -3.27590100
 H                  3.46927100    2.22519000   -0.97961900
 H                  0.84447900   -0.79901800   -2.58555200
 H                  1.30231500    0.02801400   -4.88934600
 H                  6.36282600   -3.15972900    1.42318700
 H                  6.37260500   -1.84993100   -0.70146200
 H                  4.39822700   -0.49351100   -1.33899000
 H                  2.35033600   -1.79968800    2.23037900
 H                  4.33953400   -3.12246500    2.89079300
 H                  0.92452000    4.06216200   -0.76078400
 H                  0.44228000    4.13833000    2.47378600
 Cl                 1.17645900   -3.16355900   -0.67427700
 C                 -0.81000100   -2.25637600    1.94458800
 C                 -1.65683100   -2.86952900    1.01311300
 H                 -2.67578900   -2.46022900    0.94823400
 C                 -0.35095100   -2.12846400    3.18302100
 H                  0.43516000   -1.40909800    3.43967600
 H                 -0.76601800   -2.74053500    3.99724700
 C                 -1.57537400   -4.32618800    0.62014900
 H                 -2.18499000   -4.93830600    1.31582600
 H                 -1.97702900   -4.47623000   -0.39780700
 H                 -0.53907300   -4.69173500    0.63236700
91
Rh(Cl)(DPEPhos)(n-pentyl allene)
 Rh                 0.14590900    0.17177100   -1.37413100
 P                 -0.44915400    1.88256400    0.00716500
 P                  1.72234900   -1.12288800   -0.05233000
 C                  1.12886400    2.74433500    0.41243900
 C                 -1.33572200    1.69476900    1.59891500
 C                 -1.40351800    3.21069700   -0.84736800
 C                  2.43318200   -1.01235800    1.67109800
 C                  0.81070800   -2.71605400    0.12459800
 C                  3.29328800   -1.49048000   -0.93505500
 C                  1.97598800    2.12200500    1.34672300
 O                  1.40631400    1.10751500    2.06558300
 C                  2.17954300    0.06665900    2.52148200
 C                  1.62021300    3.85184100   -0.29213100
 C                  2.93212100    4.29711900   -0.10129900
 C                  3.76972000    3.63225500    0.79777300
 C                  3.29358100    2.54271100    1.53364400
 C                  3.21312300   -2.06715200    2.17767100
 C                  3.69928300   -2.04568200    3.48440800
 C                  3.40806600   -0.96257100    4.32299900
 C                  2.64488500    0.09947500    3.83972500
 C                  0.20073600   -3.03746600    1.34917700
 C                 -0.62974600   -4.15635800    1.45586300
 C                 -0.85450700   -4.97313300    0.34370600
 C                 -0.25148500   -4.65614600   -0.87775300
 C                  0.56612900   -3.53018200   -0.99359600
 C                  3.80319900   -2.77624700   -1.14990000
 C                  5.03667700   -2.94538900   -1.78715400
 C                  5.77052700   -1.83295100   -2.20697700
 C                  5.26412200   -0.54596000   -1.99327800
 C                  4.02924600   -0.37629200   -1.36725200
 C                 -1.18315000    2.61403100    2.64820000
 C                 -1.89389400    2.44403300    3.83738100
 C                 -2.76390700    1.35676100    3.98708100
 C                 -2.91766100    0.44026300    2.94350700
 C                 -2.20287100    0.60573300    1.75291200
 C                 -2.45056300    3.90914900   -0.23058100
 C                 -3.13162500    4.91777500   -0.92167900
 C                 -2.77024200    5.24226000   -2.23091500
 C                 -1.72970400    4.54520100   -2.85634700
 C                 -1.05852100    3.53074400   -2.17340900
 H                  0.97767300    4.36458500   -1.00966800
 H                  3.30049800    5.15800200   -0.66562600
 H                  3.43313000   -2.92418100    1.53760200
 H                  4.30164300   -2.88064400    3.85314000
 H                  3.77727200   -0.94546900    5.35252500
 H                 -0.49977600    3.46086700    2.53606100
 H                 -1.76747700    3.16165800    4.65384500
 H                 -3.31952600    1.22550300    4.92063700
 H                 -3.59516800   -0.41221800    3.05093800
 H                 -2.31684600   -0.11073600    0.93750200
 H                 -2.74499800    3.66535700    0.79191600
 H                 -3.95149200    5.44993800   -0.42996300
 H                 -3.30421200    6.03092700   -2.76945700
 H                 -1.44923200    4.78241200   -3.88681200
 H                 -0.27415300    2.95880100   -2.67817100
 H                  4.80200600    3.96565300    0.93888700
 H                  6.73377800   -1.96786200   -2.70821900
 H                  5.42292200   -3.95467700   -1.95958200
 H                  3.23397100   -3.65343400   -0.83298200
 H                  3.62281100    0.63001200   -1.22180000
 H                  5.82781900    0.32959100   -2.32918300
 H                 -1.50460900   -5.84935600    0.42683400
 H                 -0.43405100   -5.27886400   -1.75856000
 H                  0.97575200   -3.24811200   -1.96559200
 H                  0.35846300   -2.40457000    2.22530600
 H                 -1.10348100   -4.38816300    2.41467200
 H                  3.93552200    2.02397400    2.24812200
 H                  2.39590500    0.96118800    4.46339000
 Cl                 1.05807500   -1.03498100   -3.21981800
 C                 -1.70937200   -0.62703200   -1.58934600
 C                 -1.64501500    0.37048800   -2.56739900
 H                 -2.22697600    1.29040500   -2.44071800
 C                 -2.31494600   -1.63720000   -0.98326800
 H                 -1.81422800   -2.14323000   -0.15109200
 H                 -1.41325600    0.09343000   -3.60347500
 C                 -3.69896000   -2.13030800   -1.32409900
 H                 -3.65081000   -3.20829200   -1.57736000
 H                 -4.07498000   -1.60575600   -2.22044700
 C                 -4.67982800   -1.93900600   -0.15631300
 H                 -4.26295600   -2.42590200    0.74794000
 H                 -4.74750500   -0.86016900    0.08224900
 C                 -6.08009700   -2.49156300   -0.42923400
 H                 -6.00761200   -3.57128300   -0.66741900
 H                 -6.49348400   -2.00817200   -1.33637900
 C                 -7.05355600   -2.29471100    0.73657500
 H                 -6.63675900   -2.77724800    1.64214500
 H                 -7.12232300   -1.21507100    0.97275300
 C                 -8.45249200   -2.84827800    0.46005900
 H                 -8.41843900   -3.93421600    0.25405700
 H                 -9.12936600   -2.69061900    1.31890100
 H                 -8.90796900   -2.35901500   -0.42079000
92
Rh(Cl)(DPEPhos)(Cy-Allene)
 Rh                -0.06039100    0.15525200   -1.28615100
 P                  0.04547400    2.06110400   -0.04599600
 P                  1.35478600   -1.39629000   -0.06689700
 C                  1.82960000    2.52902900   -0.02717300
 C                 -0.50804200    2.19099000    1.69539600
 C                 -0.73562600    3.52247400   -0.85580800
 C                  2.38902200   -1.33254900    1.48726100
 C                  0.12475100   -2.66070100    0.46798900
 C                  2.58845000   -2.25025900   -1.13112200
 C                  2.67337400    1.78770400    0.82000300
 O                  2.03196500    1.01268200    1.74533600
 C                  2.59989600   -0.15125000    2.20248900
 C                  2.42014100    3.41983600   -0.93361400
 C                  3.81129100    3.53297000   -1.02335300
 C                  4.62859400    2.74832100   -0.20591200
 C                  4.06314300    1.87432300    0.72780300
 C                  2.95589700   -2.51193900    2.00245100
 C                  3.68781800   -2.50536000    3.18919100
 C                  3.86544300   -1.30989000    3.89673000
 C                  3.31861800   -0.12678700    3.40199300
 C                 -0.31417800   -2.68037100    1.80285300
 C                 -1.34829800   -3.53400000    2.19645100
 C                 -1.94978000   -4.38469400    1.26440400
 C                 -1.52186400   -4.36259900   -0.06682500
 C                 -0.50154200   -3.49887200   -0.46914200
 C                  2.72187900   -3.63949900   -1.23920900
 C                  3.73319200   -4.18856000   -2.03411600
 C                  4.62097000   -3.35495300   -2.71912400
 C                  4.49152300   -1.96564500   -2.61238000
 C                  3.47668600   -1.41684400   -1.82846600
 C                  0.00289900    3.16936900    2.56223200
 C                 -0.43686000    3.23200400    3.88525600
 C                 -1.38999200    2.31830400    4.35250700
 C                 -1.89904300    1.34259700    3.49152500
 C                 -1.45728800    1.27573000    2.16615500
 C                 -1.49349300    4.46788800   -0.15127700
 C                 -2.06096000    5.55957700   -0.81852300
 C                 -1.87322600    5.72070400   -2.19269700
 C                 -1.12561100    4.77604400   -2.90576900
 C                 -0.57097500    3.68019400   -2.24456500
 H                  1.78946000    4.02390300   -1.58766900
 H                  4.25384500    4.22806300   -1.74188400
 H                  2.81222300   -3.45251200    1.46662900
 H                  4.11598700   -3.43769400    3.56785400
 H                  4.42972600   -1.30055600    4.83376100
 H                  0.75636800    3.87645600    2.20256500
 H                 -0.03153400    3.99402400    4.55800500
 H                 -1.73202100    2.36792500    5.39078200
 H                 -2.64307900    0.62434200    3.84882200
 H                 -1.84925100    0.51309500    1.49169600
 H                 -1.65180600    4.35411200    0.92264700
 H                 -2.65559800    6.28574800   -0.25619600
 H                 -2.31757600    6.57491800   -2.71228200
 H                 -0.98730900    4.88447800   -3.98553900
 H                 -0.02721200    2.91926100   -2.81210900
 H                  5.71738300    2.81988100   -0.28407100
 H                  5.40948500   -3.78679400   -3.34285900
 H                  3.82349600   -5.27574500   -2.12046000
 H                  2.02887300   -4.30127000   -0.71421000
 H                  3.36161000   -0.32980900   -1.76447200
 H                  5.17608200   -1.30627700   -3.15438000
 H                 -2.75878800   -5.05399500    1.57203800
 H                 -2.00257900   -5.00706700   -0.80851200
 H                 -0.22010600   -3.43488600   -1.52208600
 H                  0.14249000   -2.01785100    2.54176700
 H                 -1.68327700   -3.53288800    3.23819200
 H                  4.69177000    1.26699700    1.38184600
 H                  3.43070400    0.82409700    3.92806000
 Cl                 0.15187700   -1.42389500   -3.06414800
 C                 -2.06710400   -0.12105500   -1.12520600
 C                 -1.91965800    0.73596800   -2.22038700
 H                 -2.21579900    1.78674800   -2.12932700
 C                 -2.80421700   -0.87531300   -0.32488200
 H                 -2.32693700   -1.44889200    0.47756600
 H                 -1.95148100    0.31906300   -3.23478400
 C                 -4.30435700   -1.01114800   -0.43572400
 C                 -4.71433900   -2.46355600   -0.74796800
 C                 -4.99277200   -0.52736300    0.85683200
 H                 -4.64994700   -0.37039800   -1.26833000
 C                 -6.23721100   -2.63087700   -0.80894600
 H                 -4.30060100   -3.12361200    0.03832500
 H                 -4.24672000   -2.77928600   -1.69705000
 C                 -6.51559600   -0.69844000    0.80054700
 H                 -4.58898000   -1.10929800    1.70997900
 H                 -4.72756200    0.52899500    1.04311200
 C                 -6.90662900   -2.14696900    0.48330100
 H                 -6.49669600   -3.68767300   -1.00363500
 H                 -6.63383300   -2.04756200   -1.66292400
 H                 -6.97097700   -0.37630600    1.75505000
 H                 -6.92528400   -0.03256900    0.01601500
 H                 -8.00536000   -2.24087400    0.40769500
 H                 -6.59026700   -2.79928300    1.32131800
84
Rh(DPEPhos)(MeOH)(Me-allene)
 Rh                -0.11701500   -1.04142100   -0.99711900
 P                 -1.66475400    0.32758500   -0.06468400
 P                  1.78362200    0.06868500   -0.03362100
 C                 -1.11656700    1.45058800    1.28639800
 C                 -3.14180400   -0.52546300    0.62860400
 C                 -2.39204000    1.43686000   -1.33102100
 C                  2.23037700   -0.52164700    1.65310000
 C                  3.29049800   -0.33417500   -1.01871400
 C                  1.80363200    1.89603900    0.01869000
 C                 -0.36198100    0.92161100    2.34306900
 O                 -0.08589800   -0.43802000    2.32410600
 C                  1.21826300   -0.79434500    2.59422900
 C                 -1.34974300    2.83512200    1.27737100
 C                 -0.87207400    3.65230500    2.30221400
 C                 -0.15390000    3.09505500    3.36295200
 C                  0.10743500    1.72541300    3.38289600
 C                  3.55801300   -0.80147600    2.02146200
 C                  3.85651600   -1.38599800    3.25469900
 C                  2.82689100   -1.71289300    4.14156000
 C                  1.50389500   -1.40580400    3.81392200
 C                  3.80457500   -1.64804500   -0.99660200
 C                  4.86597500   -2.01165300   -1.82983800
 C                  5.43030900   -1.07093600   -2.69866600
 C                  4.93102700    0.23359300   -2.72197000
 C                  3.86843400    0.60219700   -1.88973100
 C                  2.46126200    2.61049100    1.02842700
 C                  2.48726800    4.00715400    0.99058300
 C                  1.86603200    4.69599200   -0.05545800
 C                  1.20883700    3.98600000   -1.06573900
 C                  1.17381900    2.59174600   -1.02515400
 C                 -3.14694100   -1.00408500    1.94837100
 C                 -4.23409300   -1.73692500    2.42882200
 C                 -5.32547500   -2.01011900    1.59850700
 C                 -5.32666300   -1.53825500    0.28354900
 C                 -4.24397300   -0.79843700   -0.19835000
 C                 -3.51992100    2.22818600   -1.04812700
 C                 -4.05535800    3.06688500   -2.02710600
 C                 -3.47807900    3.11802300   -3.30136200
 C                 -2.37072800    2.31842600   -3.59743800
 C                 -1.83305300    1.47915900   -2.61721900
 H                 -1.88615100    3.28906400    0.44456200
 H                 -1.05670800    4.72873600    2.26547500
 H                  4.37117500   -0.57143800    1.33089300
 H                  4.89706600   -1.59389800    3.51720100
 H                  3.05358900   -2.18841000    5.09968800
 H                 -2.29635000   -0.82388100    2.60468200
 H                 -4.22694300   -2.09707400    3.46163800
 H                 -6.17535200   -2.58491700    1.97730700
 H                 -6.17818600   -1.73891100   -0.37280800
 H                 -4.27202800   -0.42434100   -1.22363200
 H                 -3.99083700    2.17953300   -0.06287600
 H                 -4.93219900    3.67867700   -1.79697700
 H                 -3.90177800    3.77340000   -4.06765400
 H                 -1.92853600    2.33987300   -4.59743800
 H                 -0.98501100    0.82830300   -2.85268400
 H                  0.21693300    3.72880300    4.17312900
 H                  1.88954200    5.78915300   -0.08037600
 H                  2.99488300    4.56018900    1.78587200
 H                  2.94611600    2.07843800    1.85053300
 H                  0.64627800    2.03997600   -1.80609200
 H                  0.71245800    4.51725700   -1.88260300
 H                  6.26154200   -1.35419100   -3.35002100
 H                  5.37276700    0.97724700   -3.39112100
 H                  3.49440000    1.62750500   -1.91835800
 H                  3.39299200   -2.38566700   -0.30150900
 H                  5.26066400   -3.03106600   -1.79104300
 H                  0.68618100    1.27696900    4.19267600
 H                  0.68097500   -1.61404600    4.50153500
 C                 -1.46327900   -2.64563500   -0.88359100
 C                 -1.68194400   -2.07457500   -2.11800500
 H                 -2.57920800   -1.47061700   -2.29979600
 C                 -1.65131600   -3.45836500    0.13966900
 H                 -1.09115900   -3.27067900    1.06507400
 H                 -1.19314900   -2.45976400   -3.02290500
 C                 -2.62748800   -4.60509500    0.14163100
 H                 -3.13593400   -4.70285200   -0.83132400
 H                 -2.12220200   -5.56110200    0.37413400
 H                 -3.39645500   -4.44216100    0.91955400
 O                  1.22287000   -2.35517200   -2.17455400
 H                  2.12543200   -1.98178900   -2.21428800
 C                  1.31369500   -3.77305900   -1.99694100
 H                  1.67161800   -4.02657500   -0.98333400
 H                  0.30746400   -4.19039700   -2.12904500
 H                  1.99096900   -4.19710200   -2.75771800
89
Rh(Cl)(DPEPhos)(Me-allene)2
 Rh                 0.01482800   -1.43364900   -0.36370900
 P                 -1.73006700    0.21087000    0.18434000
 P                  1.76665400    0.24594500   -0.24962300
 C                 -1.23396900    1.83789200    0.91733100
 C                 -2.92220600   -0.42692800    1.44840300
 C                 -2.93409000    0.71916700   -1.11775300
 C                  2.47622400    0.55656300    1.43396700
 C                  3.23707100   -0.22776200   -1.25268800
 C                  1.38813600    1.93869400   -0.87530100
 C                 -0.27893500    1.87073700    1.94364400
 O                  0.25302600    0.66685100    2.37234700
 C                  1.61993100    0.62706900    2.55010600
 C                 -1.72420900    3.06866500    0.45260400
 C                 -1.31203000    4.27600400    1.01777600
 C                 -0.39626500    4.27682100    2.07143100
 C                  0.12768400    3.07030200    2.53235000
 C                  3.85803200    0.59530600    1.68265000
 C                  4.36469200    0.63381900    2.98471600
 C                  3.49272600    0.63035300    4.07616000
 C                  2.11383900    0.63816600    3.85462100
 C                  4.10384300   -1.24929900   -0.82416300
 C                  5.15559700   -1.67655600   -1.63668700
 C                  5.35290300   -1.09844200   -2.89429200
 C                  4.48954200   -0.09130300   -3.33153200
 C                  3.43791500    0.34042000   -2.51957000
 C                  1.97891100    3.07442500   -0.30224200
 C                  1.70408600    4.34559900   -0.81206000
 C                  0.84226000    4.49623400   -1.90192500
 C                  0.25409700    3.36714100   -2.47818700
 C                  0.52150300    2.09501500   -1.96868000
 C                 -2.75675000   -0.20409500    2.82336900
 C                 -3.63753600   -0.77644100    3.74608200
 C                 -4.69026200   -1.58585000    3.31066800
 C                 -4.85972600   -1.81631000    1.94210400
 C                 -3.98544900   -1.24121500    1.01819700
 C                 -4.13467900    1.36596700   -0.76360300
 C                 -5.04621300    1.75371200   -1.74497800
 C                 -4.77636300    1.49314900   -3.09474600
 C                 -3.59462700    0.84091000   -3.44933700
 C                 -2.67529300    0.45213800   -2.46685400
 H                 -2.42172700    3.08712700   -0.38407400
 H                 -1.70238900    5.21756800    0.62267600
 H                  4.55369000    0.58024700    0.84281500
 H                  5.44655800    0.65784200    3.14292800
 H                  3.88209300    0.63948600    5.09821000
 H                 -1.93248800    0.40808000    3.18738500
 H                 -3.49605000   -0.58639100    4.81437700
 H                 -5.37670700   -2.03475600    4.03480900
 H                 -5.67833200   -2.44941100    1.58683900
 H                 -4.12636600   -1.43270600   -0.04636000
 H                 -4.35969000    1.56409700    0.28724500
 H                 -5.97395300    2.25692600   -1.45576600
 H                 -5.49392700    1.79378500   -3.86459600
 H                 -3.37838600    0.62090400   -4.49911400
 H                 -1.76016200   -0.07447900   -2.75436300
 H                 -0.07155700    5.21797400    2.52445500
 H                  0.62743200    5.49362500   -2.29781100
 H                  2.16339600    5.22370100   -0.34816900
 H                  2.65000600    2.97118900    0.55326200
 H                  0.09168700    1.20865900   -2.43966200
 H                 -0.42427100    3.47033800   -3.33035200
 H                  6.17451700   -1.43624900   -3.53308300
 H                  4.62734000    0.36170400   -4.31767200
 H                  2.76683900    1.11829500   -2.88372800
 H                  3.95314500   -1.72011900    0.14752100
 H                  5.82004900   -2.47133600   -1.28442400
 H                  0.86831800    3.05061300    3.33393800
 H                  1.40052300    0.66242500    4.68187900
 C                 -1.17269300   -2.91052800    0.75360600
 C                  1.49617700   -2.59048300    0.60388000
 C                  2.04537500   -2.64653000    1.80836100
 H                  1.69369200   -1.96871800    2.59301500
 C                  1.39668000   -3.04489300   -0.70653300
 H                  0.83170600   -3.95691900   -0.93997200
 H                  2.11519100   -2.74268100   -1.47405900
 C                 -1.56264800   -2.78641500   -0.57300700
 C                 -2.33847000   -3.09782000   -1.60068500
 H                 -0.55763500   -3.76695400    1.05421400
 H                 -1.71588200   -2.44448300    1.57959800
 H                 -2.12540300   -2.63355800   -2.57100100
 C                 -3.50323100   -4.05026600   -1.51835900
 H                 -3.62462200   -4.45255500   -0.49803400
 H                 -3.37578500   -4.90092600   -2.21554600
 C                  3.16846700   -3.58274700    2.17447300
 H                  3.44160300   -4.23215000    1.32555300
 H                  4.06877400   -3.01525200    2.48288900
 H                 -4.44702800   -3.54543500   -1.80540000
 H                  2.89135700   -4.22856200    3.03005800
 Cl                 0.24670000   -1.10271100   -2.91135400
89
RhDPEPhos(Me-allene)2-Cl
 Rh                -0.17486400   -1.22815500   -0.51679900
 P                 -2.04674100    0.03163900    0.23271600
 P                  1.43473600    0.58106100   -0.30706800
 C                 -1.68522800    1.44601400    1.34355600
 C                 -3.25456000   -0.96323900    1.19850500
 C                 -3.06337200    0.71096700   -1.13188400
 C                  2.20188500    0.35120400    1.34884400
 C                  2.74793700    0.52594900   -1.58845100
 C                  0.94541700    2.35557100   -0.35552200
 C                 -0.63446600    1.28659500    2.26151400
 O                 -0.01609600    0.05807700    2.29421400
 C                  1.36887600    0.03689400    2.44740300
 C                 -2.32688700    2.69031300    1.27411100
 C                 -1.93797200    3.74158300    2.10462700
 C                 -0.89843400    3.55715200    3.02087800
 C                 -0.24147200    2.33000000    3.10224800
 C                  3.58675600    0.33928900    1.56171500
 C                  4.12326700   -0.02736600    2.80362200
 C                  3.28068300   -0.36045600    3.86013100
 C                  1.88892800   -0.31928200    3.68359600
 C                  3.84453400   -0.34251500   -1.49601900
 C                  4.77935600   -0.41378500   -2.53361400
 C                  4.60356200    0.33729800   -3.69516600
 C                  3.49776900    1.19170000   -3.80519000
 C                  2.58242900    1.29675100   -2.75783100
 C                  1.62821400    3.30497200    0.41816300
 C                  1.31979200    4.66214500    0.29963200
 C                  0.33184500    5.08648900   -0.59418100
 C                 -0.35276700    4.14514300   -1.36742700
 C                 -0.04736200    2.78858600   -1.24398900
 C                 -3.09439900   -1.11575700    2.58529000
 C                 -3.94071100   -1.96359400    3.30412900
 C                 -4.95221100   -2.67183800    2.64804800
 C                 -5.11543500   -2.52558300    1.26737700
 C                 -4.27155300   -1.67871900    0.54486700
 C                 -4.35463400    1.22018800   -0.91379200
 C                 -5.09824600    1.73685400   -1.97735400
 C                 -4.56423500    1.74283500   -3.27063100
 C                 -3.28814900    1.21978200   -3.49966800
 C                 -2.54526400    0.70183900   -2.43563100
 H                 -3.11426800    2.85452700    0.53738500
 H                 -2.43712000    4.71057100    2.02359600
 H                  4.30146000    0.53734100    0.76430700
 H                  5.20965400   -0.11667000    2.86855600
 H                  3.69514100   -0.66498200    4.82557500
 H                 -2.29922000   -0.58209700    3.10836900
 H                 -3.80595800   -2.07129200    4.38430200
 H                 -5.61274000   -3.33649600    3.21246300
 H                 -5.90428700   -3.07503800    0.74521200
 H                 -4.40429900   -1.57775800   -0.53308100
 H                 -4.78796600    1.19969500    0.08932800
 H                 -6.10169900    2.13285500   -1.79595600
 H                 -5.14876800    2.14675000   -4.10243700
 H                 -2.87078300    1.20749000   -4.51058200
 H                 -1.55537800    0.27054700   -2.61186100
 H                 -0.58499100    4.37979200    3.66987100
 H                  0.09425400    6.15059100   -0.68493000
 H                  1.85815700    5.39299600    0.91024900
 H                  2.40430200    2.98090600    1.11595500
 H                 -0.59005300    2.06161600   -1.84705000
 H                 -1.13299000    4.46247400   -2.06560300
 H                  5.33125300    0.27627100   -4.51044500
 H                  3.35665800    1.79802400   -4.70537800
 H                  1.74671400    1.99276700   -2.85321600
 H                  4.07222800   -0.94309400   -0.61319100
 H                  5.65290900   -1.05000900   -2.36585100
 H                  0.58759200    2.17801500    3.79560200
 H                  1.19867100   -0.56508100    4.49440800
 C                 -1.13966100   -3.10189400    0.04695600
 C                  1.63263200   -2.48833800   -0.62169500
 C                  2.35578800   -2.88002000    0.40920100
 H                  2.07358300   -2.53521300    1.41287200
 C                  1.17622200   -2.33245100   -1.89663200
 H                  0.57342000   -3.11319500   -2.37836700
 H                  1.63176200   -1.59280900   -2.56764600
 C                 -1.63570900   -2.65277600   -1.15241900
 C                 -2.40366000   -2.72214500   -2.22727000
 H                 -0.37790800   -3.89137900    0.07198600
 H                 -1.67590000   -2.93177200    0.98834500
 H                 -2.32649000   -1.94666700   -2.99770300
 C                 -3.41908100   -3.81194200   -2.45889700
 H                 -3.42954600   -4.53266500   -1.62471200
 H                 -3.20631600   -4.36251700   -3.39487800
 C                  3.59675900   -3.72247300    0.30220800
 H                  3.71966800   -4.12691900   -0.71631300
 H                  4.49318500   -3.09973800    0.54123700
 H                 -4.43626300   -3.38615000   -2.56250300
 H                  3.54971800   -4.56170000    1.02142900
 Cl                 6.12160200   -1.37233900    0.58811700
88
Rh(DPEPhos)(Me-allene)2
 Rh                -0.02427900   -1.35328900   -0.44440600
 P                 -1.76121400    0.20097900    0.14451000
 P                  1.75847500    0.29136200   -0.27674500
 C                 -1.24924700    1.57265500    1.25301400
 C                 -3.13813200   -0.58104000    1.07530600
 C                 -2.60130200    0.95692500   -1.29171900
 C                  2.44664300    0.07960900    1.42008000
 C                  3.19949700    0.08007600   -1.40698300
 C                  1.39041000    2.07830700   -0.43789500
 C                 -0.30510800    1.29530300    2.25348700
 O                  0.20232900    0.00554000    2.31599500
 C                  1.56793000   -0.12297200    2.50280900
 C                 -1.74297900    2.88155600    1.15419800
 C                 -1.32980300    3.87234800    2.04567700
 C                 -0.41713700    3.56375300    3.05756700
 C                  0.10371300    2.27365400    3.16056000
 C                  3.82493600   -0.00449600    1.67079600
 C                  4.30700500   -0.33496800    2.94076000
 C                  3.41433000   -0.59456800    3.98345100
 C                  2.03819900   -0.47842700    3.76500400
 C                  4.02419800   -1.05861700   -1.32367300
 C                  5.07401800   -1.24374700   -2.22436200
 C                  5.31748700   -0.30151100   -3.22845300
 C                  4.50704800    0.83215900   -3.31828800
 C                  3.45833100    1.02545800   -2.41437400
 C                  1.92787800    3.02851300    0.44060300
 C                  1.65688000    4.38602800    0.25246800
 C                  0.86025200    4.80632000   -0.81664700
 C                  0.33153700    3.86273700   -1.70268100
 C                  0.59582900    2.50636700   -1.51128600
 C                 -3.08174900   -0.69416000    2.47403800
 C                 -4.07955600   -1.38563900    3.16552200
 C                 -5.14019200   -1.97413900    2.46995800
 C                 -5.20188000   -1.86402100    1.07757900
 C                 -4.20696700   -1.17363400    0.38171700
 C                 -3.80237800    1.67309800   -1.14653200
 C                 -4.42756000    2.23270800   -2.26285400
 C                 -3.86965600    2.07101600   -3.53587500
 C                 -2.69046100    1.33616100   -3.69224700
 C                 -2.06382800    0.77855500   -2.57517300
 H                 -2.44031000    3.13885600    0.35644600
 H                 -1.71994800    4.88816200    1.94507900
 H                  4.53309800    0.17608600    0.86073300
 H                  5.38513600   -0.39761700    3.11010200
 H                  3.78614700   -0.87281700    4.97328300
 H                 -2.25780700   -0.24665600    3.03233100
 H                 -4.02794800   -1.46159300    4.25529000
 H                 -5.92064700   -2.51420200    3.01326800
 H                 -6.03124200   -2.31644200    0.52650300
 H                 -4.26608500   -1.09534100   -0.70471700
 H                 -4.26341500    1.77806800   -0.16133400
 H                 -5.35988200    2.79077500   -2.13915500
 H                 -4.36345300    2.50705900   -4.40889100
 H                 -2.26155400    1.18944000   -4.68752400
 H                 -1.15363900    0.18442100   -2.69572400
 H                 -0.09700500    4.33319800    3.76544500
 H                  0.65083000    5.87035700   -0.95823300
 H                  2.07070400    5.12005000    0.94945800
 H                  2.55121700    2.71076100    1.27923700
 H                  0.18488600    1.77709000   -2.20825400
 H                 -0.29373600    4.17902000   -2.54227400
 H                  6.13985900   -0.44860800   -3.93412100
 H                  4.69312200    1.58154800   -4.09274700
 H                  2.85007000    1.92682700   -2.49727100
 H                  3.85293800   -1.80245000   -0.54699300
 H                  5.70630800   -2.13199100   -2.13809600
 H                  0.83506100    2.02585300    3.93199100
 H                  1.31600700   -0.65043600    4.56636900
 C                 -1.29262100   -3.03824200    0.17393100
 C                  1.53926100   -2.81688400   -0.31629200
 C                  2.14212100   -3.23931000    0.78039900
 H                  1.83576000   -2.82175500    1.74805600
 C                  1.22330300   -2.71841600   -1.64448200
 H                  0.57134400   -3.46244100   -2.12003700
 H                  1.82787800   -2.10835500   -2.32720100
 C                 -1.65806000   -2.61836900   -1.07676900
 C                 -2.33935200   -2.63462000   -2.20817800
 H                 -0.66569700   -3.93051300    0.29660100
 H                 -1.83444200   -2.71227200    1.06984300
 H                 -2.07801000   -1.93251300   -3.00758200
 C                 -3.50009100   -3.56032200   -2.46715400
 H                 -3.69516800   -4.21437500   -1.60193500
 H                 -3.30788600   -4.19431800   -3.35265500
 C                  3.26817100   -4.24047600    0.79423400
 H                  3.49926700   -4.60504400   -0.22006400
 H                  4.18229100   -3.78761100    1.22363700
 H                 -4.41809400   -2.98036400   -2.68108200
 H                  3.01355800   -5.10966300    1.42860500
112
Rh(DPEPhos)(n-pentyl allene)2
 Rh                 0.18236800    0.59221700    0.44459400
 P                 -1.53876900   -0.50873400   -0.83847000
 P                  1.49669200   -1.41863000    0.76525600
 C                 -1.02757300   -2.01313600   -1.75671700
 C                 -2.21857600    0.56662100   -2.16609300
 C                 -3.03099300   -0.96531900    0.11662800
 C                  2.74927700   -1.44514800   -0.58758900
 C                  2.48091700   -1.51447400    2.32148300
 C                  0.68171900   -3.05790700    0.71698500
 C                  0.24199100   -2.02155800   -2.35329300
 O                  1.02813000   -0.89080100   -2.19077600
 C                  2.36471400   -1.08909100   -1.89543000
 C                 -1.82699600   -3.15818700   -1.88309100
 C                 -1.38112800   -4.26475500   -2.60732500
 C                 -0.12675500   -4.23721000   -3.22227000
 C                  0.69296000   -3.11552700   -3.09230100
 C                  4.11044400   -1.69369700   -0.35174300
 C                  5.05875300   -1.53391600   -1.36632700
 C                  4.66063300   -1.11567600   -2.63832400
 C                  3.30518900   -0.90254700   -2.90617200
 C                  3.53428900   -0.61283700    2.56932300
 C                  4.23101500   -0.64846200    3.77799900
 C                  3.88708800   -1.57818800    4.76424400
 C                  2.84526600   -2.47755400    4.52778300
 C                  2.14852300   -2.45014800    3.31611500
 C                  1.25279500   -4.15195700    0.05355600
 C                  0.62017400   -5.39711800    0.08701400
 C                 -0.57662600   -5.56313300    0.79018100
 C                 -1.14430300   -4.47695800    1.46316400
 C                 -0.51690700   -3.23153000    1.42382900
 C                 -1.63900900    0.59264000   -3.44464300
 C                 -2.10221500    1.49147300   -4.40923300
 C                 -3.14283700    2.37567300   -4.10871200
 C                 -3.72337600    2.35462600   -2.83692900
 C                 -3.26449500    1.45735700   -1.87072300
 C                 -4.23593300   -1.29633800   -0.52804900
 C                 -5.37423700   -1.60288900    0.22037100
 C                 -5.32522200   -1.57484400    1.61858500
 C                 -4.13475800   -1.23397400    2.26703700
 C                 -2.99654500   -0.92721100    1.51774800
 H                 -2.79990700   -3.19615400   -1.39147200
 H                 -2.01507200   -5.15137200   -2.68661900
 H                  4.43899800   -2.00237000    0.64157300
 H                  6.11339500   -1.72959300   -1.15560800
 H                  5.40096000   -0.97013300   -3.42964400
 H                 -0.82153000   -0.08429400   -3.69624800
 H                 -1.64707300    1.49732100   -5.40365900
 H                 -3.50325800    3.07735400   -4.86615400
 H                 -4.54079100    3.03913400   -2.59248500
 H                 -3.72224300    1.45234900   -0.88154300
 H                 -4.29259000   -1.29453100   -1.61932800
 H                 -6.30670900   -1.85765400   -0.29104900
 H                 -6.21991100   -1.80914800    2.20227500
 H                 -4.09451900   -1.19537400    3.35924400
 H                 -2.07360000   -0.63192000    2.02225100
 H                  0.22393100   -5.09792300   -3.79832600
 H                 -1.06768700   -6.54010100    0.81213900
 H                  1.06621600   -6.24317600   -0.44318300
 H                  2.18766600   -4.03233500   -0.49847500
 H                 -0.96085900   -2.38976700    1.95418800
 H                 -2.08079600   -4.59455300    2.01546800
 H                  4.43343700   -1.60414300    5.71121800
 H                  2.57261900   -3.21570400    5.28726400
 H                  1.34843900   -3.17271400    3.15094400
 H                  3.81876400    0.11819000    1.81365500
 H                  5.04943800    0.05695600    3.94762400
 H                  1.68378500   -3.09005000   -3.54960800
 H                  2.95887400   -0.60070800   -3.89727800
 C                 -0.43051900    2.53717300   -0.40109300
 C                  1.99501200    1.64030800    0.88951900
 C                  2.99445800    1.85965100    0.05599000
 H                  2.91707100    1.49661100   -0.97713100
 C                  1.26074000    1.65719300    2.04501300
 H                  0.68275000    2.54694200    2.32617500
 H                  1.46263000    0.94572700    2.85506100
 C                 -1.25935400    2.20022400    0.63257600
 C                 -2.22299100    2.32702200    1.52501400
 H                  0.36655900    3.27531500   -0.24277700
 H                 -0.68951700    2.33933300   -1.44684200
 H                 -2.31853100    1.58062100    2.32142000
 C                 -3.27958700    3.40526900    1.49904300
 H                 -3.16462400    4.01672200    0.58705400
 H                 -3.13244600    4.08514000    2.36115100
 C                  4.26943400    2.57701800    0.42615000
 H                  4.24121200    2.86141400    1.49285900
 H                  5.11652100    1.87228700    0.30276800
 C                 -4.69440100    2.80911700    1.57156500
 H                 -4.82504000    2.06761400    0.76065200
 H                 -4.79869800    2.23736800    2.51360400
 C                 -5.80336400    3.85835300    1.48123800
 H                 -5.69455100    4.42402400    0.53482100
 H                 -5.67603800    4.59944900    2.29419100
 C                 -7.21075300    3.25840000    1.55407400
 H                 -7.32714400    2.51039800    0.74553800
 H                 -7.31671200    2.69828800    2.50317200
 C                 -8.32043800    4.30541300    1.44925900
 H                 -8.26010500    4.85778400    0.49351900
 H                 -9.32042200    3.84079000    1.50550400
 H                 -8.24858000    5.04655300    2.26614000
 C                  4.52423100    3.81633300   -0.44449900
 H                  3.68258900    4.52343200   -0.31837800
 H                  4.51848000    3.51847500   -1.51096500
 C                  5.84326200    4.52009300   -0.11696800
 H                  5.84701300    4.81083000    0.95188700
 H                  6.67968500    3.80410100   -0.24066300
 C                  6.10457500    5.75845000   -0.97952500
 H                  5.26624700    6.47052400   -0.85455700
 H                  6.09782800    5.46476500   -2.04699200
 C                  7.42433000    6.45639700   -0.64764400
 H                  7.58264600    7.34339500   -1.28566100
 H                  7.44505100    6.79265200    0.40527000
 H                  8.28432800    5.77789600   -0.79704100

114
Rh(DPEPhos)(Cy-allene)2
 Rh                 0.06672400    0.60259700   -0.20065400
 P                  1.53806700   -1.02896100    0.77900700
 P                 -1.56872300   -1.03815400   -0.91479200
 C                  0.74427600   -2.56526800    1.39628100
 C                  2.40058600   -0.39066900    2.27112000
 C                  2.92125500   -1.54903100   -0.29892300
 C                 -2.83905900   -1.12196600    0.41921700
 C                 -2.52597800   -0.64764000   -2.44078400
 C                 -1.05230400   -2.77019900   -1.21041300
 C                 -0.51359300   -2.46031700    2.00918800
 O                 -1.08706600   -1.19923700    2.08184200
 C                 -2.43136400   -1.10404200    1.76773700
 C                  1.32136100   -3.83835200    1.28281900
 C                  0.67585500   -4.96519000    1.79372300
 C                 -0.55912200   -4.83169100    2.43332500
 C                 -1.16163700   -3.57758800    2.53723300
 C                 -4.21635200   -1.09283600    0.15181300
 C                 -5.14915700   -0.99062900    1.18742400
 C                 -4.71801100   -0.90579500    2.51304100
 C                 -3.35227200   -0.97242800    2.80476400
 C                 -3.37579800    0.47426600   -2.48430100
 C                 -4.06098600    0.80320300   -3.65436800
 C                 -3.90585500    0.02363300   -4.80509700
 C                 -3.06584600   -1.09151300   -4.77218300
 C                 -2.38265300   -1.42890100   -3.59976700
 C                 -1.80048200   -3.86014200   -0.74630500
 C                 -1.38803200   -5.16358400   -1.03378200
 C                 -0.23691200   -5.38930100   -1.79426000
 C                  0.50537800   -4.30450400   -2.27091700
 C                  0.09770600   -3.00278000   -1.97843900
 C                  1.82139900   -0.50558800    3.54496700
 C                  2.43751100    0.08108000    4.65350600
 C                  3.63243800    0.79159600    4.50301300
 C                  4.21324100    0.90963700    3.23666700
 C                  3.60185800    0.32365100    2.12655200
 C                  4.03027600   -2.24179600    0.21797900
 C                  5.08784400   -2.60310100   -0.61916400
 C                  5.05601300   -2.26728200   -1.97724400
 C                  3.96637500   -1.56086900   -2.49482700
 C                  2.90803700   -1.20121200   -1.65716900
 H                  2.27556700   -3.95616300    0.76820200
 H                  1.13867900   -5.94939100    1.68691100
 H                 -4.56681000   -1.13226700   -0.88055600
 H                 -6.21615500   -0.96187800    0.95219900
 H                 -5.44314300   -0.80307000    3.32487500
 H                  0.88520500   -1.04915900    3.68050200
 H                  1.98033600   -0.02089200    5.64177100
 H                  4.11222100    1.24929000    5.37268500
 H                  5.14986400    1.45995000    3.10881100
 H                  4.06098300    0.42557300    1.14297300
 H                  4.07937500   -2.48272700    1.28272400
 H                  5.94531700   -3.14250100   -0.20714500
 H                  5.88811100   -2.54679600   -2.62963500
 H                  3.94425100   -1.28007700   -3.55158700
 H                  2.06767600   -0.62619900   -2.05343100
 H                 -1.06540200   -5.70942900    2.84432700
 H                  0.08188900   -6.41198200   -2.01469000
 H                 -1.97066600   -6.00889100   -0.65718900
 H                 -2.70085000   -3.69456900   -0.15083200
 H                  0.67545200   -2.16106000   -2.35847800
 H                  1.40767200   -4.46844000   -2.86663500
 H                 -4.44236000    0.28243300   -5.72223200
 H                 -2.94320900   -1.71405500   -5.66293200
 H                 -1.74446200   -2.31330200   -3.59586200
 H                 -3.51097500    1.09044300   -1.59647000
 H                 -4.72128400    1.67512500   -3.66394800
 H                 -2.13696000   -3.46342000    3.01378900
 H                 -2.98490300   -0.93581400    3.83288400
 C                  0.99858500    2.18631700    1.02070400
 C                 -1.51921200    2.04023100   -0.37533500
 C                 -2.45286200    2.27239800    0.52677400
 H                 -2.45439300    1.69021600    1.45800300
 C                 -0.77666300    2.16082900   -1.51832400
 H                 -0.03442300    2.96310900   -1.61939900
 H                 -1.09498400    1.68715500   -2.45493200
 C                  1.77226800    1.93292600   -0.07824300
 C                  2.76392900    2.08335500   -0.93455200
 H                  0.33776600    3.06256100    1.03578600
 H                  1.21344700    1.74078900    1.99822700
 H                  2.76856100    1.51224300   -1.86973700
 C                  3.93593700    3.01407800   -0.72034900
 C                  5.26889500    2.27267700   -0.94447600
 C                  3.84279100    4.24231700   -1.64903400
 H                  3.90656300    3.37248600    0.32503800
 C                  6.47383800    3.20492500   -0.77282000
 H                  5.27149400    1.85005600   -1.96843700
 H                  5.34613000    1.41220900   -0.25586300
 C                  5.04937600    5.17385400   -1.47898300
 H                  3.78982400    3.89303600   -2.69898000
 H                  2.90222200    4.78536000   -1.44772400
 C                  6.37164200    4.42768600   -1.69221600
 H                  7.40873300    2.65074900   -0.96944400
 H                  6.52357300    3.54268600    0.28068800
 H                  4.96858300    6.02388400   -2.17922600
 H                  5.03307100    5.60383400   -0.45882300
 H                  7.22601400    5.10628200   -1.52296100
 H                  6.43672700    4.09547000   -2.74661000
 C                 -3.54712600    3.30526100    0.38019000
 C                 -4.93862200    2.66398400    0.55230400
 C                 -3.35294600    4.44981100    1.39613700
 H                 -3.48437600    3.73611500   -0.63634800
 C                 -6.06119100    3.70431400    0.46375300
 H                 -4.97610600    2.15836300    1.53663700
 H                 -5.08699700    1.87260900   -0.20347000
 C                 -4.47779900    5.48817700    1.30568800
 H                 -3.32874800    4.01884600    2.41638400
 H                 -2.37037300    4.92649400    1.23032700
 C                 -5.85659900    4.83932900    1.47374600
 H                 -7.03884000    3.21581400    0.62409500
 H                 -6.08498900    4.12629100   -0.55974100
 H                 -4.32506200    6.27345200    2.06685900
 H                 -4.42833700    5.99106500    0.32058300
 H                 -6.65253000    5.59674800    1.36492800
 H                 -5.94560000    4.43320100    2.50024300
88
TS Me-Allene -> pi-allyl-sigma-allyl complex
 Rh                -0.05760900   -0.97927900   -0.85835700
 P                 -1.72113100    0.36252300    0.09921000
 P                  1.82788700    0.15359400   -0.00322300
 O                  0.09491400   -1.62015000    1.46698000
 C                 -1.75197500   -0.15149100    1.85788900
 C                 -2.74507500    0.32997100    2.72914100
 H                 -3.55034200    0.94921000    2.32592400
 C                 -2.71403400    0.03333600    4.09058100
 H                 -3.48926700    0.42234600    4.75536700
 C                 -1.68139300   -0.76315900    4.59535500
 H                 -1.63593400   -0.99383200    5.66323800
 C                 -0.71727800   -1.30169400    3.74109600
 H                  0.06313300   -1.94817600    4.14078400
 C                 -0.77155800   -1.01605300    2.37422900
 C                  1.42086500   -1.92061000    1.79057700
 C                  1.73946500   -3.03723200    2.55729000
 H                  0.94636000   -3.67937100    2.94486900
 C                  3.08794600   -3.33132200    2.79280500
 H                  3.35192400   -4.20428100    3.39571700
 C                  4.08957900   -2.52659900    2.24373700
 H                  5.14161100   -2.76373600    2.42213900
 C                  3.75207300   -1.43359700    1.43777400
 H                  4.53938000   -0.83672000    0.97182400
 C                  2.40960800   -1.11846800    1.19865200
 C                 -3.42608400   -0.00818000   -0.46529100
 C                 -3.96375300   -1.26770200   -0.14340700
 H                 -3.39822500   -1.95411100    0.49356300
 C                 -5.21781300   -1.64403100   -0.62375500
 H                 -5.62996200   -2.62222600   -0.35993700
 C                 -5.94768900   -0.77008100   -1.43924500
 H                 -6.93028600   -1.06532500   -1.81765700
 C                 -5.41869900    0.48146700   -1.76194700
 H                 -5.98711000    1.17178300   -2.39159400
 C                 -4.16289800    0.86496900   -1.27730100
 H                 -3.76837700    1.85156500   -1.52825200
 C                 -1.60883100    2.18734100    0.06469500
 C                 -1.74823400    3.00998400    1.19028900
 H                 -1.85510400    2.57785900    2.18536000
 C                 -1.72082100    4.39973900    1.05012700
 H                 -1.82529800    5.03085600    1.93693000
 C                 -1.55122800    4.98170900   -0.20826600
 H                 -1.53756100    6.07035700   -0.31259500
 C                 -1.38275100    4.16609700   -1.33164200
 H                 -1.23311800    4.61267200   -2.31886100
 C                 -1.40376600    2.77691700   -1.19650400
 H                 -1.26254500    2.14228000   -2.07428900
 C                  1.65852200    1.67254200    1.00105900
 C                  1.65271200    2.91845500    0.35066300
 H                  1.76446600    2.97117600   -0.73534500
 C                  1.52403300    4.09387700    1.08820000
 H                  1.53082400    5.05796400    0.57377700
 C                  1.37667900    4.03937400    2.47878000
 H                  1.27583000    4.96329900    3.05520200
 C                  1.35453900    2.80310900    3.12756000
 H                  1.23986900    2.75295300    4.21405900
 C                  1.50068700    1.62202400    2.39324600
 H                  1.51259900    0.66432200    2.91724700
 C                  3.26344600    0.49333500   -1.07546000
 C                  3.31174500   -0.06908100   -2.35960200
 H                  2.47131300   -0.66511300   -2.71725800
 C                  4.42332900    0.14638200   -3.17906600
 H                  4.45239100   -0.29250900   -4.18029000
 C                  5.49022100    0.92540000   -2.72278200
 H                  6.35854200    1.09561900   -3.36565600
 C                  5.44431600    1.49500600   -1.44489200
 H                  6.27548200    2.10945900   -1.08750100
 C                  4.33563200    1.28438100   -0.62342100
 H                  4.30142700    1.74184000    0.36858300
 C                 -0.79994000   -5.35468700   -0.56303600
 H                  0.26627900   -5.55050200   -0.76304200
 C                 -1.16565800   -3.92647600   -0.86099600
 H                 -2.20602300   -3.62575600   -0.69182100
 C                 -0.30330500   -3.02982100   -1.33785300
 C                 -1.27689100   -1.58412600   -2.65241300
 H                 -1.05942700   -2.40559600   -3.34565000
 H                 -2.34084000   -1.49191500   -2.40230300
 C                 -0.43589000   -0.42910400   -2.72774000
 C                 -0.00948200    0.50864500   -3.56868000
 H                  0.74863300    1.22085600   -3.21799700
 C                 -0.50846500    0.68054500   -4.97916800
 H                 -1.23402500   -0.10370300   -5.25225500
 C                  1.06127800   -2.71018800   -1.52885100
 H                  1.43962300   -2.63003200   -2.55685600
 H                  1.79917200   -3.06957600   -0.80030400
 H                 -1.00263600    1.66232900   -5.11052900
 H                  0.32915500    0.64763200   -5.70074500
 H                 -1.40143100   -6.05416700   -1.17438000
 H                 -1.00774100   -5.59813000    0.49636000
112
TS n-pentyl-Allene -> pi-allyl-sigma-allyl complex
 Rh                 0.43829700   -0.19769200   -0.15402600
 P                 -0.38687300    0.77809700    1.80453400
 P                 -1.08604600    0.74977800   -1.68248500
 O                  1.13756600    2.10154300   -0.43886200
 C                  0.20197000    2.51194100    1.72380200
 C                  0.02856600    3.38010100    2.81613700
 H                 -0.38610600    2.98555500    3.74721300
 C                  0.37217600    4.72787500    2.72670500
 H                  0.22316700    5.39072600    3.58268400
 C                  0.90593300    5.22155200    1.53216200
 H                  1.16837700    6.27923500    1.44214700
 C                  1.14276800    4.36727700    0.45356300
 H                  1.59034100    4.75622700   -0.46034000
 C                  0.81515900    3.01310700    0.56244500
 C                  1.10774200    2.44086300   -1.79405300
 C                  2.14408400    3.16333200   -2.37743500
 H                  2.98387600    3.50358200   -1.76870300
 C                  2.10003000    3.41466100   -3.75410700
 H                  2.90687200    3.98317200   -4.22427200
 C                  1.04306000    2.92423300   -4.52521900
 H                  1.01601400    3.11448300   -5.60129000
 C                  0.03223900    2.16115400   -3.93016400
 H                 -0.76576800    1.73936000   -4.54546000
 C                  0.05415400    1.90730100   -2.55405300
 C                  0.37798900    0.15701600    3.35110600
 C                  1.74977200    0.40075000    3.54540000
 H                  2.30077100    1.01197500    2.82467300
 C                  2.41024500   -0.12512300    4.65536800
 H                  3.47514900    0.07774900    4.80094700
 C                  1.71042100   -0.90869800    5.58160200
 H                  2.22816900   -1.32297200    6.45120600
 C                  0.34848200   -1.15382000    5.39354400
 H                 -0.20543700   -1.75830800    6.11733200
 C                 -0.31917600   -0.62315200    4.28368500
 H                 -1.38669900   -0.81367800    4.15661200
 C                 -2.17987500    0.82476600    2.15987800
 C                 -2.88759200    1.98049700    2.51557200
 H                 -2.39685000    2.95387100    2.52122500
 C                 -4.24437100    1.89956600    2.83881300
 H                 -4.78686600    2.80955300    3.10952400
 C                 -4.90811100    0.67094600    2.80752900
 H                 -5.96875800    0.61294700    3.06815800
 C                 -4.21420800   -0.48173400    2.42607900
 H                 -4.72915300   -1.44581500    2.38320700
 C                 -2.85985400   -0.40571300    2.09687300
 H                 -2.32273000   -1.30604800    1.79001300
 C                 -2.46538100    1.81381400   -1.12582000
 C                 -3.69848600    1.21701700   -0.81166100
 H                 -3.82885100    0.13718100   -0.91965500
 C                 -4.76666300    2.00047700   -0.37884100
 H                 -5.72404400    1.52768200   -0.14634000
 C                 -4.61094200    3.38346500   -0.23237900
 H                 -5.45076000    3.99594100    0.10771200
 C                 -3.38010600    3.97836000   -0.51688100
 H                 -3.25094700    5.05855500   -0.40428200
 C                 -2.31066100    3.19830400   -0.96778900
 H                 -1.36304700    3.68104500   -1.21475900
 C                 -1.82849700   -0.28311400   -2.99008100
 C                 -1.36900500   -1.59571100   -3.17435700
 H                 -0.59826500   -1.99388500   -2.51401400
 C                 -1.91033600   -2.39449600   -4.18537400
 H                 -1.55143500   -3.41923100   -4.31620600
 C                 -2.91162300   -1.88770900   -5.01838400
 H                 -3.33688200   -2.51397500   -5.80783000
 C                 -3.37672300   -0.57977900   -4.83722400
 H                 -4.16353600   -0.18236300   -5.48461400
 C                 -2.84262300    0.22010500   -3.82557200
 H                 -3.22170900    1.23486300   -3.68006600
 C                  4.87469400   -0.14913800   -0.53218500
 H                  4.72777900   -0.22659000   -1.62391100
 C                  3.56273600   -0.37022200    0.17439600
 H                  3.54988600   -0.22797700    1.26153300
 C                  2.45614800   -0.78136500   -0.44202000
 C                  1.22910200   -2.06157400    0.83389700
 H                  1.92996000   -2.78309100    0.39723800
 H                  1.42178800   -1.84879700    1.89246700
 C                 -0.10342600   -2.04810700    0.31436300
 C                 -1.16633900   -2.81887000    0.10998300
 H                 -2.02495200   -2.39859700   -0.43022300
 C                 -1.27594900   -4.26403800    0.52348900
 H                 -0.38917200   -4.55586300    1.11452300
 C                  1.79435600   -0.91602200   -1.68491900
 H                  1.56860700   -1.92783200   -2.04766100
 H                  1.99659600   -0.18466400   -2.47772800
 H                 -2.15234800   -4.38502100    1.18792000
 H                  5.21934900    0.88411800   -0.32807900
 C                  5.96625400   -1.13488500   -0.08248300
 H                  5.62494000   -2.16632800   -0.29141500
 H                  6.08869600   -1.06826000    1.01596900
 C                  7.31451100   -0.88925900   -0.76399400
 H                  7.64784800    0.14599500   -0.55274500
 H                  7.18452900   -0.94915300   -1.86251300
 C                  8.40614500   -1.87169900   -0.32921700
 H                  8.06870400   -2.90476700   -0.53983600
 H                  8.53262400   -1.81073800    0.76892800
 C                  9.75005800   -1.62120300   -1.01501800
 H                 10.12941700   -0.60673000   -0.79318200
 H                 10.51401400   -2.34490900   -0.68102600
 H                  9.66117100   -1.71028500   -2.11338700
 C                 -1.42069300   -5.19390700   -0.69433600
 H                 -0.54754600   -5.03706800   -1.35532200
 H                 -2.30865500   -4.88619300   -1.28084800
 C                 -1.52913200   -6.68323200   -0.34490300
 H                 -1.49945100   -7.26543700   -1.28523300
 H                 -0.63337200   -6.99014100    0.23018900
 C                 -2.79037600   -7.07238500    0.43461700
 H                 -2.80949900   -6.54805300    1.40849200
 H                 -3.68111800   -6.71936300   -0.12119100
 C                 -2.89981200   -8.57908900    0.67577500
 H                 -2.03520600   -8.95436000    1.25347200
 H                 -3.81495000   -8.83269400    1.23907300
 H                 -2.92766500   -9.13555900   -0.27888400
114
TS Cy-Allene -> pi-allyl-sigma-allyl complex
 Rh                 0.12954300   -0.33942800   -0.54384400
 P                  0.19696800   -0.43244900    1.82262200
 P                 -0.77996600    1.80796700   -0.87075400
 O                  1.89876000    1.43322800    0.24859900
 C                  0.82508500    1.19885300    2.38773700
 C                  0.52502800    1.73972600    3.64598800
 H                 -0.14673100    1.20047700    4.31549700
 C                  1.05383700    2.96760700    4.04737700
 H                  0.79816000    3.37423900    5.02895800
 C                  1.90704800    3.66755700    3.19241300
 H                  2.33788700    4.62366000    3.50194600
 C                  2.20270900    3.15976600    1.92584800
 H                  2.84588000    3.71690100    1.24339700
 C                  1.64806000    1.94423400    1.52551300
 C                  1.93892000    2.35048200   -0.80596200
 C                  3.16176700    2.82367600   -1.26717000
 H                  4.08330500    2.49950700   -0.77912800
 C                  3.18117500    3.70843600   -2.35298000
 H                  4.13719100    4.08666100   -2.72481700
 C                  1.98558500    4.10013000   -2.96082500
 H                  2.00286400    4.78778800   -3.81039500
 C                  0.76277900    3.59897700   -2.49880400
 H                 -0.16768100    3.87894000   -2.99901100
 C                  0.72406500    2.71589500   -1.41288400
 C                  1.55735300   -1.58335000    2.27308400
 C                  2.88958400   -1.15091700    2.35039000
 H                  3.13281400   -0.09137300    2.25366100
 C                  3.92024600   -2.07499800    2.54086900
 H                  4.95447200   -1.72486100    2.60307800
 C                  3.63374400   -3.43891900    2.65288300
 H                  4.44229200   -4.16046200    2.79924600
 C                  2.30571700   -3.87548600    2.59158500
 H                  2.07173700   -4.93884900    2.69486600
 C                  1.27247100   -2.95406200    2.40644900
 H                  0.23649100   -3.30418000    2.38000700
 C                 -1.14904000   -0.92120100    2.95072700
 C                 -2.45324800   -1.04282600    2.44985500
 H                 -2.64125000   -0.87098900    1.39046500
 C                 -3.50003900   -1.42777200    3.29249500
 H                 -4.51103900   -1.52910400    2.88812200
 C                 -3.24933600   -1.69696200    4.64050800
 H                 -4.06743500   -1.99886800    5.30069500
 C                 -1.94562300   -1.60024400    5.14267700
 H                 -1.74405400   -1.82898600    6.19297400
 C                 -0.89743400   -1.22329800    4.30206300
 H                  0.12204800   -1.17767900    4.69413900
 C                 -1.44196400    2.74916300    0.54971800
 C                 -2.51344700    2.18102300    1.25666300
 H                 -2.94119600    1.23294200    0.92464600
 C                 -3.03500200    2.81825300    2.38177100
 H                 -3.86437600    2.36142000    2.92883200
 C                 -2.48860300    4.03310400    2.81108700
 H                 -2.89034100    4.53152700    3.69780900
 C                 -1.43025600    4.60924700    2.10365900
 H                 -1.00206300    5.55956200    2.43435100
 C                 -0.90956700    3.97364200    0.97257400
 H                 -0.07966400    4.42859500    0.42766400
 C                 -2.01683600    2.07763200   -2.18550300
 C                 -2.17554500    1.11632400   -3.19568800
 H                 -1.57754600    0.20509300   -3.17008100
 C                 -3.10949600    1.31672800   -4.21480900
 H                 -3.23189000    0.55960300   -4.99440900
 C                 -3.89179700    2.47570400   -4.23106500
 H                 -4.62596700    2.62979600   -5.02702400
 C                 -3.74140500    3.43491700   -3.22349500
 H                 -4.35589300    4.33960100   -3.23052900
 C                 -2.81093500    3.23758900   -2.20078600
 H                 -2.70684800    3.98446300   -1.40958400
 C                  4.68659200   -3.20546700   -2.07686300
 H                  4.01200100   -3.86490800   -2.65117800
 H                  4.80398500   -3.66505000   -1.07563000
 C                  6.05571400   -3.10949000   -2.76088600
 H                  6.50845300   -4.11386000   -2.83621300
 H                  5.91822000   -2.74853600   -3.79846200
 C                  6.99389200   -2.15444300   -2.01348600
 H                  7.95791200   -2.07004100   -2.54513200
 H                  7.22048100   -2.57430500   -1.01393800
 C                  6.35703600   -0.76981900   -1.84435900
 H                  7.02494600   -0.10613800   -1.26620000
 H                  6.23134000   -0.30161600   -2.83993400
 C                  4.99006800   -0.86317400   -1.15710100
 H                  5.11849100   -1.23307400   -0.12155900
 H                  4.51966700    0.13305500   -1.07906400
 C                  4.03575000   -1.81822300   -1.90706200
 H                  3.84831500   -1.39555900   -2.91130100
 C                  2.72578600   -1.91186700   -1.16987700
 H                  2.75173900   -2.39654300   -0.18727600
 C                  1.58115100   -1.40618900   -1.61964500
 C                 -0.15698500   -2.53678400   -0.86007300
 H                  0.08215500   -3.07320200   -1.78650400
 H                  0.12904800   -3.08580700    0.04395600
 C                 -1.29619000   -1.67629200   -0.87822300
 C                 -2.60409300   -1.61872400   -1.08978200
 H                 -3.10181600   -0.63970000   -1.07148100
 C                 -3.49392000   -2.80958500   -1.34581000
 H                 -2.85920800   -3.71222000   -1.42396200
 C                 -4.25775700   -2.63953600   -2.67454500
 H                 -3.53543700   -2.53838900   -3.50476300
 H                 -4.82779000   -1.69013600   -2.63646800
 C                 -5.22005100   -3.80433900   -2.93600500
 H                 -5.77396600   -3.63042800   -3.87546200
 H                 -4.63497100   -4.73270400   -3.08342700
 C                 -6.19379900   -4.00084200   -1.76825300
 H                 -6.85316500   -3.11434800   -1.69054400
 H                 -6.85181000   -4.86654500   -1.95971200
 C                 -5.44157500   -4.18765600   -0.44558400
 H                 -4.86589300   -5.13266200   -0.48346200
 H                 -6.15310800   -4.28768700    0.39333800
 C                 -4.47807500   -3.02542500   -0.17681100
 H                 -5.05867700   -2.09310600   -0.02539900
 H                 -3.91064800   -3.20033200    0.75451400
 C                  0.93151600   -0.54244400   -2.53725900
 H                  0.25565200   -0.99208700   -3.27795400
 H                  1.45438900    0.35617000   -2.89000500
88
rhodacycle Me-allene
 Rh                -0.10954500   -1.11380400    0.64096600
 P                 -1.78502600    0.23937000   -0.19099100
 P                  1.84761300   -0.01075500   -0.04744800
 O                  0.05435000    0.72138900    2.14274700
 C                 -1.62214800    1.78163200    0.78489600
 C                 -2.38886400    2.92233400    0.48607600
 H                 -3.12235000    2.87171900   -0.32218400
 C                 -2.20987600    4.11672700    1.18128300
 H                 -2.81219800    4.99314600    0.92973900
 C                 -1.24985100    4.18331400    2.19556100
 H                 -1.09335700    5.11497000    2.74613200
 C                 -0.48531900    3.06209400    2.52215200
 H                  0.26130200    3.12387300    3.31330100
 C                 -0.67751900    1.86792900    1.82291800
 C                  1.38592400    0.82351400    2.57098400
 C                  1.67108500    1.07524100    3.90871500
 H                  0.85564700    1.23077700    4.61828100
 C                  3.00840400    1.10259600    4.32215600
 H                  3.24609100    1.29935800    5.37092000
 C                  4.03004700    0.86170300    3.40072500
 H                  5.07395000    0.87352500    3.72467900
 C                  3.72291700    0.57544700    2.06572300
 H                  4.52710700    0.34325600    1.36480700
 C                  2.39251700    0.54957200    1.62984700
 C                 -3.46441700   -0.40938300    0.16629600
 C                 -4.39342400    0.28191300    0.95658400
 H                 -4.14647300    1.25883700    1.37581700
 C                 -5.64669300   -0.27990600    1.22591700
 H                 -6.36080600    0.26870900    1.84656600
 C                 -5.98538500   -1.53098900    0.70692400
 H                 -6.96701900   -1.96531200    0.91557800
 C                 -5.05803200   -2.23238400   -0.07257800
 H                 -5.31043200   -3.21914600   -0.47118500
 C                 -3.80255200   -1.68223100   -0.33146700
 H                 -3.06692500   -2.25762000   -0.90037700
 C                 -1.87426900    0.79356400   -1.93817700
 C                 -1.30230300    2.00790100   -2.34793300
 H                 -0.79878900    2.65488800   -1.62906300
 C                 -1.37396500    2.40532500   -3.68540100
 H                 -0.93607600    3.36164600   -3.98176000
 C                 -1.98994200    1.58789200   -4.63491800
 H                 -2.04451500    1.90247100   -5.68092800
 C                 -2.53975200    0.36457500   -4.23886300
 H                 -3.02489200   -0.28486600   -4.97291700
 C                 -2.48770300   -0.02868100   -2.90096400
 H                 -2.94243300   -0.97630300   -2.61414800
 C                  1.83041400    1.52314400   -1.04648700
 C                  1.90196300    1.41529900   -2.44542300
 H                  1.97171200    0.43113900   -2.91693000
 C                  1.90130600    2.56213300   -3.23914400
 H                  1.96665200    2.46696400   -4.32632400
 C                  1.80361700    3.82641000   -2.64826100
 H                  1.80305000    4.72491100   -3.27190800
 C                  1.70907400    3.93849500   -1.25779000
 H                  1.63484900    4.92356100   -0.78860500
 C                  1.73192400    2.79231800   -0.45769900
 H                  1.68775600    2.89664000    0.62774900
 C                  3.26292500   -0.92160400   -0.75677000
 C                  3.19564700   -2.31294100   -0.91918800
 H                  2.27857200   -2.84149900   -0.66204800
 C                  4.28476000   -3.01409200   -1.44527300
 H                  4.22050900   -4.09815700   -1.57375500
 C                  5.44646900   -2.33134200   -1.81435600
 H                  6.29777900   -2.88065600   -2.22628300
 C                  5.51525000   -0.94066800   -1.66938800
 H                  6.41847400   -0.40126400   -1.96817800
 C                  4.42773300   -0.23649700   -1.15120800
 H                  4.48167000    0.85171300   -1.06404300
 C                 -1.66907600   -1.68303600    3.29767300
 H                 -0.73543000   -1.32312400    3.75593000
 C                 -1.45910800   -2.36375800    1.97174800
 H                 -2.38456600   -2.67270700    1.47886500
 C                 -0.29135800   -3.05906400    1.56353200
 C                 -0.38149000   -3.78300200    0.21072200
 H                  0.43826800   -4.51157500    0.08461600
 H                 -1.33484700   -4.32851900    0.10546100
 C                 -0.26706400   -2.58994600   -0.71365600
 C                 -0.23845000   -2.52470800   -2.04740100
 H                 -0.12892900   -1.54332600   -2.52617000
 C                 -0.32970700   -3.71065100   -2.97031000
 H                 -0.48412100   -4.65529600   -2.42185800
 C                  0.98972500   -2.60415900    1.95308800
 H                  1.87831100   -3.08993000    1.54309000
 H                  1.13728700   -2.09811600    2.91206100
 H                 -1.16389800   -3.59428100   -3.68829200
 H                  0.59272200   -3.81599200   -3.57365300
 H                 -2.14790900   -2.38356400    4.00898100
 H                 -2.35044400   -0.82220400    3.18401200
112
rhodacycle n-pentyl allene
 Rh                -0.23719900    0.03135400   -0.75706100
 P                 -0.83241800    0.82938300    1.33700900
 P                  1.16099700   -1.85404800   -0.40399300
 O                 -1.76294700   -1.66066000   -0.06392600
 C                 -1.74372300   -0.58108600    2.08000500
 C                 -2.05847100   -0.60245400    3.44789700
 H                 -1.76798800    0.24669700    4.07175300
 C                 -2.71192600   -1.69357800    4.01986000
 H                 -2.94326600   -1.69593700    5.08792600
 C                 -3.06227700   -2.78277400    3.21673000
 H                 -3.57449200   -3.64583300    3.65079800
 C                 -2.76128500   -2.78453400    1.85260000
 H                 -3.02468700   -3.64477600    1.23784400
 C                 -2.10090900   -1.68846600    1.29289300
 C                 -1.43334600   -2.85085800   -0.72519800
 C                 -2.44526800   -3.64728000   -1.25156400
 H                 -3.48849100   -3.35413300   -1.11546400
 C                 -2.10033700   -4.80187000   -1.96251200
 H                 -2.88649800   -5.43598000   -2.38083300
 C                 -0.75529800   -5.12902200   -2.14878400
 H                 -0.48175600   -6.02521400   -2.71166800
 C                  0.24945800   -4.29728400   -1.64313400
 H                  1.29429200   -4.54061600   -1.84159200
 C                 -0.07180000   -3.13950800   -0.92203200
 C                 -2.06820800    2.17354000    1.22623500
 C                 -3.43638000    1.95671400    1.43427900
 H                 -3.79488100    0.97932500    1.76478100
 C                 -4.35323200    2.99182600    1.21506300
 H                 -5.42018300    2.81155700    1.37382200
 C                 -3.90854500    4.24831900    0.79888000
 H                 -4.62610800    5.05614200    0.63042800
 C                 -2.53969400    4.47274200    0.59970300
 H                 -2.18649300    5.45603700    0.27638800
 C                 -1.62451300    3.44064800    0.80429500
 H                 -0.55828700    3.61109400    0.62414400
 C                  0.29711600    1.39289900    2.65792100
 C                  1.51746500    0.72344000    2.82314500
 H                  1.78303400   -0.09040500    2.15153500
 C                  2.38906000    1.08303000    3.85107500
 H                  3.33402700    0.54574900    3.96854500
 C                  2.05218500    2.12504400    4.72114800
 H                  2.73629800    2.41318200    5.52438800
 C                  0.83755800    2.79913300    4.56120700
 H                  0.56860700    3.61387600    5.23944200
 C                 -0.04058000    2.43641300    3.53583900
 H                 -0.98684000    2.96938700    3.42342400
 C                  1.74981000   -2.40142300    1.24411100
 C                  3.05292100   -2.06714800    1.65603600
 H                  3.73794400   -1.57223400    0.96296800
 C                  3.47709700   -2.35648400    2.95434900
 H                  4.49508300   -2.09892400    3.26079500
 C                  2.60525000   -2.97174100    3.85900700
 H                  2.93682800   -3.19208800    4.87747500
 C                  1.31229900   -3.31325400    3.45231600
 H                  0.62751100   -3.80499700    4.14875000
 C                  0.88807300   -3.03609600    2.15041600
 H                 -0.11866500   -3.32508700    1.84665700
 C                  2.63686600   -2.12078400   -1.45010300
 C                  3.01650000   -1.14853000   -2.38604700
 H                  2.44765900   -0.22308700   -2.45891700
 C                  4.14522000   -1.34154800   -3.18832100
 H                  4.43577000   -0.57155600   -3.90839700
 C                  4.90477400   -2.50673300   -3.06090800
 H                  5.78749400   -2.65788500   -3.68865700
 C                  4.54396200   -3.47455800   -2.11568800
 H                  5.14458000   -4.38132500   -2.00134600
 C                  3.42294800   -3.28053000   -1.30800600
 H                  3.17068000   -4.02685700   -0.55038400
 C                 -3.12837800    0.63726700   -1.81069000
 H                 -3.11820100   -0.31804200   -2.36255000
 C                 -1.76924300    1.28991400   -1.82655100
 H                 -1.77325300    2.32510600   -1.47395500
 C                 -0.67699100    0.94296300   -2.66569800
 C                  0.53608900    1.88131600   -2.59881100
 H                  1.24395000    1.68780100   -3.42363800
 H                  0.23577600    2.94120300   -2.65444100
 C                  1.07467300    1.48069400   -1.24238100
 C                  2.12796900    1.93960900   -0.56414200
 H                  2.35972800    1.51097400    0.41835300
 C                  3.09207100    2.98205600   -1.07076500
 H                  2.72006400    3.42836000   -2.01114100
 C                 -0.42296000   -0.41073000   -2.97848800
 H                  0.48228600   -0.67478300   -3.53009400
 H                 -1.24370800   -1.13083200   -3.05357300
 H                  3.15084400    3.80561200   -0.33456500
 H                 -3.40576800    0.39126100   -0.77132300
 C                 -4.21180400    1.56665000   -2.37859900
 H                 -3.99087200    1.78856900   -3.43966500
 H                 -4.16605200    2.53225800   -1.84056100
 C                 -5.62038400    0.98516900   -2.24689000
 H                 -5.81582000    0.75491300   -1.18029600
 H                 -5.67323300    0.01698600   -2.78304900
 C                 -6.71700400    1.91692700   -2.77028900
 H                 -6.52010100    2.14745100   -3.83464100
 H                 -6.65463100    2.88332800   -2.23358400
 C                 -8.12406500    1.33652300   -2.62199500
 H                 -8.36158100    1.12817100   -1.56227000
 H                 -8.89017700    2.03237100   -3.00622400
 H                 -8.22551200    0.38658600   -3.17835300
 C                  4.49951800    2.40301500   -1.30335600
 H                  4.41757200    1.55142300   -2.00385900
 H                  4.87520500    1.97712100   -0.35224900
 C                  5.51887200    3.40971800   -1.85010900
 H                  6.45254100    2.86701000   -2.09182300
 H                  5.14862600    3.81952600   -2.81081400
 C                  5.85435700    4.56708100   -0.90278800
 H                  4.94485300    5.16192000   -0.69746500
 H                  6.17560200    4.15261700    0.07289000
 C                  6.94339100    5.49032600   -1.45215000
 H                  6.63687500    5.94025500   -2.41436200
 H                  7.16504400    6.31508900   -0.75229700
 H                  7.88432100    4.93775000   -1.62918100
114
rhodacycle Cy-allene
 Rh                 0.33769900   -0.04888100   -0.83920700
 P                  0.53224500   -1.13018200    1.19606000
 P                 -0.56917300    2.03194200   -0.22990400
 O                  2.19213100    1.11940800    0.09145700
 C                  1.81313100   -0.16703400    2.08659400
 C                  2.12038300   -0.41691100    3.43587000
 H                  1.60218000   -1.22503400    3.95731300
 C                  3.04722400    0.36420400    4.12421200
 H                  3.26775900    0.15540000    5.17394400
 C                  3.68428200    1.41764000    3.46195800
 H                  4.41091000    2.04153500    3.98954000
 C                  3.40434400    1.68296200    2.12034500
 H                  3.90264500    2.50794300    1.61193400
 C                  2.47623200    0.89195800    1.43982800
 C                  2.18505700    2.42108000   -0.42692200
 C                  3.37307800    3.00675500   -0.85050100
 H                  4.31449900    2.46420800   -0.73896800
 C                  3.32966400    4.27782500   -1.43577200
 H                  4.25604600    4.74975300   -1.77366300
 C                  2.10512200    4.92868500   -1.60229000
 H                  2.06893700    5.91685300   -2.06818300
 C                  0.91576100    4.30901400   -1.20165600
 H                 -0.03860800    4.80796900   -1.38028100
 C                  0.93680800    3.04096500   -0.60813200
 C                  1.15857800   -2.85073500    1.05923700
 C                  2.28565600   -3.31500500    1.74998100
 H                  2.84522700   -2.64975300    2.40963300
 C                  2.72499100   -4.63130500    1.57738400
 H                  3.61139300   -4.97881500    2.11559300
 C                  2.03984600   -5.49751500    0.72178000
 H                  2.38500100   -6.52680100    0.59023500
 C                  0.91394700   -5.03999100    0.02829300
 H                  0.37532500   -5.70967500   -0.64827300
 C                  0.48119900   -3.72278700    0.18824600
 H                 -0.38034200   -3.36172600   -0.37999100
 C                 -0.85255300   -1.28470000    2.39053100
 C                 -1.05443900   -0.34436800    3.41228300
 H                 -0.38103200    0.50577800    3.52480200
 C                 -2.12110400   -0.48989000    4.30300600
 H                 -2.25305100    0.24416100    5.10169400
 C                 -3.01386200   -1.55533900    4.17061600
 H                 -3.84757000   -1.66578000    4.86979400
 C                 -2.83264100   -2.48296700    3.13987200
 H                 -3.52475400   -3.32167300    3.02400300
 C                 -1.75735500   -2.35380000    2.26018900
 H                 -1.62635800   -3.09973400    1.47685300
 C                 -0.99152300    2.48241000    1.49373900
 C                 -2.30488400    2.26063900    1.94106000
 H                 -3.04979000    1.83227300    1.26472400
 C                 -2.66957700    2.59945600    3.24383600
 H                 -3.69664400    2.43099500    3.57858800
 C                 -1.72287700    3.13802900    4.12180600
 H                 -2.00998900    3.40237300    5.14353500
 C                 -0.40892600    3.34018000    3.68860100
 H                  0.33590600    3.76357900    4.36826400
 C                 -0.04544000    3.02348000    2.37631700
 H                  0.97558700    3.21609900    2.04287700
 C                 -1.94122300    2.79626500   -1.16455300
 C                 -2.52843900    2.11699100   -2.24135400
 H                 -2.18845600    1.11425000   -2.49525800
 C                 -3.57758800    2.70224000   -2.95658200
 H                 -4.03433600    2.15955000   -3.78887300
 C                 -4.04818200    3.96857000   -2.60136800
 H                 -4.86937600    4.42543200   -3.16087800
 C                 -3.47713100    4.64679000   -1.51782400
 H                 -3.85114600    5.63284900   -1.22826400
 C                 -2.43578400    4.06207700   -0.79641800
 H                 -2.01547500    4.58710400    0.06521800
 C                  3.74290000   -1.52855800   -3.40459800
 H                  3.20496200   -1.10797600   -4.27245000
 H                  3.65577000   -2.62952400   -3.47919200
 C                  5.22137700   -1.12329800   -3.44201800
 H                  5.68927900   -1.49516400   -4.37048400
 H                  5.29091900   -0.01821100   -3.47603300
 C                  5.98141900   -1.64000600   -2.21505600
 H                  7.03067900   -1.29673300   -2.24062700
 H                  6.01065700   -2.74628900   -2.24497100
 C                  5.30319500   -1.19410700   -0.91484400
 H                  5.83048200   -1.61368200   -0.03974900
 H                  5.37328400   -0.09112300   -0.82381200
 C                  3.82778600   -1.60247500   -0.88134200
 H                  3.74611600   -2.70564500   -0.86364600
 H                  3.36070100   -1.24646200    0.04838500
 C                  3.06033600   -1.06273500   -2.09733900
 H                  3.13298800    0.03808200   -2.06969600
 C                  1.60753000   -1.47724900   -2.09246500
 H                  1.44052300   -2.53583400   -1.87060200
 C                  0.59168300   -0.82882700   -2.83826500
 C                 -0.79407600   -1.49052300   -2.84564600
 H                 -1.41930900   -1.12370200   -3.67831000
 H                 -0.71575900   -2.58679300   -2.94156800
 C                 -1.28338000   -1.04400500   -1.48595400
 C                 -2.46333400   -1.21147500   -0.88675000
 H                 -2.62197100   -0.78192900    0.11121400
 C                 -3.63962000   -1.95103400   -1.47333900
 H                 -3.38137400   -2.28010600   -2.49782900
 C                 -4.87507100   -1.03267800   -1.57093200
 H                 -4.63737900   -0.15340100   -2.19604900
 H                 -5.10431800   -0.64242300   -0.55935800
 C                 -6.09961400   -1.77166500   -2.12291000
 H                 -6.97130300   -1.09361000   -2.14535500
 H                 -5.90312300   -2.06585100   -3.17231000
 C                 -6.41782700   -3.02497600   -1.29909700
 H                 -6.72323300   -2.72128100   -0.27866300
 H                 -7.27615800   -3.56420200   -1.73700300
 C                 -5.19960300   -3.95136400   -1.20491300
 H                 -4.96084500   -4.34349200   -2.21259000
 H                 -5.42972600   -4.82827700   -0.57379000
 C                 -3.97607600   -3.21241900   -0.65036000
 H                 -4.17056600   -2.90889700    0.39652900
 H                 -3.09721100   -3.88316700   -0.62600400
 C                  0.62121200    0.57699200   -2.99943900
 H                 -0.21384100    1.07562900   -3.49657400
 H                  1.57203300    1.11611800   -3.03674500
83
Rh(Cl)(BTAH)
 Rh                -0.24299900   -0.90263000   -0.60611000
 Cl                 0.17930800   -3.22221200   -1.07162800
 P                 -0.87336000    1.18398500   -0.01910700
 P                  1.96489800   -0.74076100   -0.10683100
 O                  1.87559400    1.95922000   -1.14230500
 N                 -2.20935200   -1.42930200   -1.12441200
 N                 -2.67010300   -1.47895400   -2.32743700
 N                 -3.90907800   -1.99138800   -2.27176700
 H                 -4.42170000   -2.11339500   -3.13633100
 C                 -0.41558000    2.69752700   -1.00970300
 C                 -1.35106700    3.68469500   -1.36631100
 H                 -2.36973400    3.62303000   -0.98081600
 C                 -1.01247200    4.74092500   -2.21700900
 H                 -1.76676500    5.48954000   -2.47586900
 C                  0.27942800    4.83099200   -2.74116100
 H                  0.54693000    5.64424400   -3.42208200
 C                  1.23775900    3.88379900   -2.37541700
 H                  2.26515400    3.93051700   -2.74392100
 C                  0.89356800    2.84883500   -1.50508800
 C                  2.33445900    2.00126000    0.15652400
 C                  2.58704200    3.20774100    0.80870200
 H                  2.39886400    4.15225000    0.29381300
 C                  3.05738100    3.18395400    2.12379800
 H                  3.24265400    4.12595200    2.64802500
 C                  3.28415700    1.96446200    2.76585300
 H                  3.64534000    1.94460900    3.79765100
 C                  3.03220100    0.76424900    2.09529900
 H                  3.19073100   -0.18609700    2.60808300
 C                  2.54213500    0.76501800    0.78336300
 C                 -0.51591400    1.71090600    1.71681500
 C                 -0.23547700    0.71895200    2.66603900
 H                 -0.13492100   -0.31624900    2.32761900
 C                 -0.07174700    1.05059000    4.01342200
 H                  0.15326700    0.26587900    4.74200700
 C                 -0.17963200    2.38231100    4.42297200
 H                 -0.04727900    2.64578600    5.47685300
 C                 -0.44605800    3.38014900    3.47893800
 H                 -0.52183500    4.42584100    3.79262900
 C                 -0.61370400    3.04625500    2.13327700
 H                 -0.82166500    3.83078200    1.40082900
 C                 -2.72054300    1.30689800   -0.03762800
 C                 -3.39306400    1.28798600   -1.27334400
 H                 -2.81783500    1.31566100   -2.20196700
 C                 -4.87166000    1.15264800    1.08789700
 H                 -5.44372100    1.09100100    2.01836000
 C                 -3.47628600    1.24621500    1.14047600
 H                 -2.97571900    1.25275600    2.11068200
 C                  3.12137000   -0.82135300   -1.54192400
 C                  2.79846700   -1.64607300   -2.63088100
 H                  1.87403900   -2.22883100   -2.60454100
 C                  3.66394800   -1.73205000   -3.72468400
 H                  3.40234500   -2.37937600   -4.56739800
 C                  5.17828200   -0.17373000   -2.66548500
 H                  6.10632300    0.40660600   -2.67401300
 C                  4.31694300   -0.08612100   -1.56853400
 H                  4.57935600    0.56438300   -0.73051100
 C                  2.58423400   -2.05625800    1.02417700
 C                  3.94144900   -2.40334800    1.07642300
 H                  4.65027300   -1.94011900    0.38530100
 C                  4.39484200   -3.34419100    2.00570300
 H                  5.45561300   -3.61189400    2.03355700
 C                  3.49558500   -3.94461200    2.89228800
 H                  3.85057800   -4.68296300    3.61801300
 C                  2.13877100   -3.60876600    2.83839600
 H                  1.42671200   -4.08978300    3.51599700
 C                  1.68485900   -2.67501500    1.90444900
 H                  0.62113100   -2.43972700    1.82442700
 C                 -4.27609500   -2.28687500   -0.98628000
 C                 -5.42768600   -2.81241500   -0.37920800
 H                 -6.30970400   -3.09746700   -0.95680900
 C                 -5.38418400   -2.95089700    1.00282600
 H                 -6.25689200   -3.35572600    1.52350000
 C                 -4.24098100   -2.58811800    1.76153300
 H                 -4.26253700   -2.72337700    2.84622400
 C                 -3.10561400   -2.06945400    1.15713900
 H                 -2.21235400   -1.78020800    1.71241900
 C                 -3.14142900   -1.91932300   -0.23669100
 C                 -5.52963300    1.12752700   -0.14228200
 H                 -6.62011300    1.04877800   -0.18249100
 C                 -4.78363600    1.20390300   -1.32520400
 H                 -5.28911400    1.18860500   -2.29591600
 C                  4.85310700   -0.99684800   -3.74772200
 H                  5.52605300   -1.06377700   -4.60841600
96
RhDPEPhos(BTAH)2
 Rh                -0.21241400    0.53724500    0.18666500
 P                  1.91906900   -0.09716500   -0.37484400
 P                 -1.08132500   -1.56807300    0.38523900
 O                  1.34094600   -2.50811300    1.44629700
 N                  0.26630300    2.57811100   -0.01238900
 N                  0.46652800    3.16840500   -1.14704300
 N                  0.74633800    4.45041100   -0.89932800
 N                 -2.19371000    1.24274300    0.44100700
 N                 -2.89484000    1.17375100    1.52795100
 N                 -4.12769600    1.60462700    1.24877300
 C                  3.08165500   -0.99781000    0.75728900
 C                  4.43178400   -0.62087800    0.87896300
 H                  4.82751400    0.18010000    0.25371700
 C                  5.28202500   -1.24734800    1.79339300
 H                  6.32614500   -0.93082200    1.86344200
 C                  4.79699900   -2.26461900    2.61938200
 H                  5.45358300   -2.74636400    3.34917300
 C                  3.46860400   -2.67651900    2.49822900
 H                  3.05697600   -3.47933300    3.11413600
 C                  2.63625000   -2.06212000    1.56234500
 C                  1.01705100   -3.33208400    0.38973400
 C                  1.82304400   -4.39479600   -0.01291500
 H                  2.76780200   -4.58863500    0.49905800
 C                  1.40415400   -5.19179300   -1.08161400
 H                  2.03138900   -6.02528000   -1.41006700
 C                  0.19092100   -4.93123100   -1.72448700
 H                 -0.13554600   -5.55913100   -2.55751400
 C                 -0.61098300   -3.86610100   -1.30327400
 H                 -1.55991600   -3.67192400   -1.80607300
 C                 -0.19923800   -3.04628700   -0.24564500
 C                  1.93797900   -1.07494800   -1.92846400
 C                  2.88697200   -2.06739700   -2.20021300
 H                  3.65488000   -2.30738800   -1.46125700
 C                  2.84470400   -2.76553100   -3.41084200
 H                  3.58008500   -3.55052500   -3.60868500
 C                  1.86607600   -2.46681600   -4.36236800
 H                  1.83560100   -3.01611900   -5.30775500
 C                  0.92434300   -1.46442100   -4.10277000
 H                  0.15857800   -1.22481800   -4.84653600
 C                  0.95718300   -0.77671900   -2.88919500
 H                  0.21984400    0.00021400   -2.66423800
 C                  2.93998500    1.38047100   -0.79657700
 C                  3.33332600    1.67441300   -2.10712100
 H                  3.09617600    0.98364600   -2.91862500
 C                  4.02854400    2.85745900   -2.38724700
 H                  4.33423500    3.07296500   -3.41531400
 C                  4.33745400    3.75336000   -1.36147600
 H                  4.88719700    4.67341800   -1.58134900
 C                  3.95273900    3.46109900   -0.04614300
 H                  4.19431200    4.15304800    0.76596900
 C                  3.25802400    2.28493600    0.23227200
 H                  2.95889900    2.06591100    1.26103900
 C                 -1.50885900   -2.07630200    2.09293300
 C                 -1.27244300   -1.19354200    3.15406800
 H                 -0.84125500   -0.21179300    2.94037000
 C                 -1.57131000   -1.57533900    4.46455700
 H                 -1.38106200   -0.88385800    5.29064100
 C                 -2.10473600   -2.84222100    4.72047400
 H                 -2.33556700   -3.14255300    5.74682600
 C                 -2.33484400   -3.73090500    3.66371200
 H                 -2.74371000   -4.72592000    3.86210800
 C                 -2.03426200   -3.35136500    2.35402200
 H                 -2.20425600   -4.05243100    1.53158700
 C                 -2.68417700   -1.58589100   -0.51885000
 C                 -3.91556500   -1.66907300    0.14726200
 H                 -3.94201700   -1.84292100    1.22463500
 C                 -5.11284500   -1.51468100   -0.55940000
 H                 -6.06684400   -1.57904400   -0.02735500
 C                 -5.09495500   -1.28556700   -1.93749800
 H                 -6.03233600   -1.16487600   -2.48772500
 C                 -3.87075300   -1.21193100   -2.61024500
 H                 -3.84738500   -1.02907500   -3.68825900
 C                 -2.67501700   -1.35017800   -1.90476400
 H                 -1.72264400   -1.25751000   -2.43202100
 C                  0.40368000    3.47851600    1.02051800
 C                  0.30194500    3.32068100    2.41251600
 H                  0.05008600    2.34885600    2.84151300
 C                  0.54221500    4.44653500    3.18673200
 H                  0.47768600    4.37742700    4.27569300
 C                  0.87480200    5.69659700    2.59919100
 H                  1.05659900    6.55410400    3.25280900
 C                  0.97700400    5.86298900    1.22368400
 H                  1.23602300    6.82628500    0.77969500
 C                  0.73299000    4.72196100    0.44295300
 C                 -2.96446300    1.74010500   -0.58912300
 C                 -2.66750900    2.00117100   -1.93722200
 H                 -1.66552300    1.81893300   -2.32756000
 C                 -3.70055700    2.49304200   -2.71990900
 H                 -3.52078500    2.71087900   -3.77593500
 C                 -4.99782100    2.71717400   -2.18711400
 H                 -5.78025000    3.10129100   -2.84736400
 C                 -5.30239200    2.46518700   -0.85612500
 H                 -6.30158600    2.63951500   -0.45211600
 C                 -4.25237800    1.97257400   -0.06460000
 H                  0.97806200    5.05560300   -1.67908100
 H                 -4.82057900    1.60608200    1.98923500
 95
RhDPEPhos(BTAH)(BTA)
 Rh                -0.41344700    0.28671100    0.15587800
 P                  1.72423500    1.05161500   -0.14318700
 P                 -0.01722600   -1.95320200    0.22317800
 O                  2.55570900   -1.52644300    1.30037100
 N                 -1.22550000    2.21125300   -0.09421500
 N                 -1.10022200    2.93025400   -1.16128300
 N                 -1.80097900    4.05641500   -0.98411700
 N                 -2.41411200   -0.24819600    0.37073400
 N                 -2.93808100   -0.80164500    1.48161300
 N                 -4.19774800   -1.11338200    1.31105800
 C                  3.11377800    0.80160400    1.07257100
 C                  3.95363400    1.85383100    1.47816200
 H                  3.81569000    2.84694400    1.04846500
 C                  4.95948400    1.66032900    2.42908500
 H                  5.59350800    2.50152400    2.72337800
 C                  5.14578600    0.40150900    3.00583800
 H                  5.92196900    0.24616800    3.76076900
 C                  4.33614400   -0.66393000    2.60876700
 H                  4.44924300   -1.66402600    3.03348600
 C                  3.34673900   -0.46189600    1.64490600
 C                  2.72334800   -2.16480100    0.09365300
 C                  3.97735100   -2.41420800   -0.45897900
 H                  4.87684800   -2.05799100    0.04792700
 C                  4.05483500   -3.10986200   -1.66897300
 H                  5.03311800   -3.29901300   -2.12016600
 C                  2.89197500   -3.56552900   -2.29486600
 H                  2.95548700   -4.11980100   -3.23533100
 C                  1.64063200   -3.30242000   -1.72731800
 H                  0.73447500   -3.65084000   -2.22606500
 C                  1.53899700   -2.57548700   -0.53597700
 C                  2.51399400    0.56913800   -1.73715500
 C                  3.89434900    0.65926000   -1.96752900
 H                  4.56051900    0.98837700   -1.16555500
 C                  4.42314400    0.32171800   -3.21523200
 H                  5.50207400    0.38989000   -3.38500300
 C                  3.57744300   -0.10996200   -4.24281800
 H                  3.99420100   -0.38044600   -5.21785900
 C                  2.20061900   -0.20215900   -4.01898200
 H                  1.53548800   -0.54619000   -4.81662800
 C                  1.67173100    0.13498000   -2.77066200
 H                  0.59732800    0.06353400   -2.57191500
 C                  1.73439900    2.89834900   -0.24022500
 C                  2.09721800    3.60290600   -1.39285100
 H                  2.46687500    3.06430900   -2.26773200
 C                  1.97036400    4.99705500   -1.43984700
 H                  2.25609200    5.53499200   -2.34917200
 C                  1.47971500    5.69745000   -0.33596700
 H                  1.37995800    6.78669700   -0.37404300
 C                  1.11955100    4.99833500    0.82413100
 H                  0.73077200    5.53658800    1.69373300
 C                  1.24554200    3.61086300    0.86917700
 H                  0.94125500    3.06690400    1.76842300
 C                 -0.01905800   -2.80841500    1.84616400
 C                 -0.42483300   -2.11343200    2.99169200
 H                 -0.76500800   -1.08130400    2.89466400
 C                 -0.41278100   -2.75079300    4.23549700
 H                 -0.73614900   -2.20480200    5.12675900
 C                  0.00395300   -4.08104900    4.34087400
 H                  0.01183900   -4.57802300    5.31606000
 C                  0.40894700   -4.77846600    3.19702500
 H                  0.73510200   -5.82029700    3.27440100
 C                  0.39855200   -4.14332900    1.95348800
 H                  0.71952600   -4.68792500    1.06060600
 C                 -1.34725400   -2.78631000   -0.73148500
 C                 -2.30560000   -3.59332000   -0.10369300
 H                 -2.21599600   -3.82346600    0.95883700
 C                 -3.40949500   -4.06178700   -0.82197100
 H                 -4.16647300   -4.66316900   -0.31063600
 C                 -3.56158300   -3.74285000   -2.17267400
 H                 -4.43551900   -4.09707600   -2.72676800
 C                 -2.60636700   -2.94223000   -2.80677400
 H                 -2.73238600   -2.66335400   -3.85673500
 C                 -1.51563700   -2.45590000   -2.08728600
 H                 -0.80765600   -1.77907700   -2.57253400
 C                 -2.03987700    2.85181500    0.81663100
 C                 -2.48760600    2.47475700    2.09367300
 H                 -2.22440700    1.50100700    2.50892200
 C                 -3.30290200    3.37974800    2.75852800
 H                 -3.68698300    3.12720700    3.75029900
 C                 -3.66821500    4.62224700    2.17756500
 H                 -4.31603700    5.29905800    2.74215100
 C                 -3.23846200    4.99973700    0.91112700
 H                 -3.53023500    5.95290100    0.46490900
 C                 -2.41566200    4.08225700    0.23899900
 C                 -3.38765000   -0.19262800   -0.57750800
 C                 -3.40901800    0.27256100   -1.90643100
 H                 -2.51353600    0.69538100   -2.36807300
 C                 -4.60509200    0.14773600   -2.59959400
 H                 -4.66526800    0.49119300   -3.63764600
 C                 -5.75875600   -0.42717200   -1.99921600
 H                 -6.67724900   -0.50804400   -2.58927300
 C                 -5.74174700   -0.88227700   -0.68739800
 H                 -6.62521600   -1.32543900   -0.22006600
 C                 -4.53699700   -0.75896500    0.03242900
 H                 -1.78823800    4.75403000   -1.71788200
97
RhDPEPhos(BTAH)(BTAH-Cl)
 P                  2.25429200    0.15515900   -0.13674300
 P                 -0.67260400   -1.65429100    0.15162500
 O                  1.70295900   -2.37866900    1.52021400
 N                  0.23859800    2.61204400   -0.06898700
 N                  0.65290500    3.23425600   -1.12435800
 N                  0.59259000    4.54797700   -0.87798200
 N                 -2.03345200    0.99324400    0.15633600
 N                 -2.83556100    0.63240100    1.13550300
 N                 -4.08353300    0.83283200    0.76811400
 C                  3.33718300   -0.65649400    1.14040400
 C                  4.59308000   -0.12864300    1.49073900
 H                  4.97831600    0.74147000    0.95763300
 C                  5.35838800   -0.68701900    2.51776200
 H                  6.33006100   -0.25064800    2.76560900
 C                  4.87732100   -1.78830900    3.23068600
 H                  5.46293600   -2.21897500    4.04799200
 C                  3.64549200   -2.34689100    2.88612800
 H                  3.23905700   -3.21495200    3.41016900
 C                  2.90192700   -1.79649500    1.84060600
 C                  1.62068100   -3.16537500    0.39116000
 C                  2.60573000   -4.09245800    0.05561300
 H                  3.49570400   -4.19189000    0.68076900
 C                  2.43546800   -4.87476000   -1.08958900
 H                  3.20626200   -5.59951900   -1.36756600
 C                  1.28591800   -4.73603800   -1.87131200
 H                  1.14990400   -5.35294300   -2.76376100
 C                  0.30426400   -3.80511900   -1.51647800
 H                 -0.59322200   -3.70309000   -2.12882100
 C                  0.46706400   -2.99464500   -0.38653900
 C                  2.66355500   -0.73599100   -1.69243500
 C                  3.78760300   -1.55673200   -1.84432900
 H                  4.46669100   -1.71316600   -1.00267300
 C                  4.03357200   -2.19208900   -3.06499700
 H                  4.90523500   -2.84487600   -3.17026200
 C                  3.16538000   -2.00306300   -4.14383100
 H                  3.35768400   -2.50595200   -5.09635700
 C                  2.04583200   -1.17579700   -4.00092000
 H                  1.36023800   -1.02778000   -4.84061200
 C                  1.79343900   -0.54986300   -2.77928600
 H                  0.91155900    0.08437400   -2.64299100
 C                  3.15610200    1.75574500   -0.33322700
 C                  3.77512200    2.13933900   -1.52720800
 H                  3.80611300    1.44855000   -2.37245300
 C                  4.34376700    3.41356100   -1.65136700
 H                  4.82390200    3.70119900   -2.59173500
 C                  4.29947600    4.31213000   -0.58360900
 H                  4.74570100    5.30663300   -0.68167700
 C                  3.68813100    3.93067000    0.61874100
 H                  3.64884500    4.62630100    1.46238600
 C                  3.12082400    2.66357100    0.74039000
 H                  2.63032400    2.37650100    1.67516200
 C                 -1.25025600   -2.28862700    1.76949700
 C                 -1.16285500   -1.47176000    2.90257400
 H                 -0.76050400   -0.46128700    2.79598400
 C                 -1.58606900   -1.94930000    4.14460900
 H                 -1.52281800   -1.30453800    5.02618900
 C                 -2.09897700   -3.24482300    4.25927500
 H                 -2.43974900   -3.61524400    5.23087300
 C                 -2.18185100   -4.06672600    3.13015000
 H                 -2.58578000   -5.07980500    3.21592900
 C                 -1.75488900   -3.59161000    1.88874500
 H                 -1.82099000   -4.23526100    1.00678600
 C                 -2.11733900   -1.80975500   -0.96808600
 C                 -3.42016400   -1.97989800   -0.47842200
 H                 -3.61409000   -2.12085200    0.58625200
 C                 -4.51823500   -1.89030400   -1.34060300
 H                 -5.51844000   -1.93746400   -0.90046000
 C                 -4.32063100   -1.65393900   -2.70208400
 H                 -5.18020900   -1.56817400   -3.37340400
 C                 -3.02332600   -1.48953900   -3.20168600
 H                 -2.86460300   -1.28032500   -4.26402300
 C                 -1.92971200   -1.54890200   -2.33849900
 H                 -0.92448200   -1.36451500   -2.72579300
 C                 -0.12430200    3.51865300    0.90366400
 C                 -0.64377900    3.33732000    2.19585500
 H                 -0.84862700    2.33440100    2.57385200
 C                 -0.89474000    4.48600000    2.93264000
 H                 -1.30707600    4.39929400    3.94122700
 C                 -0.63954500    5.77930300    2.40512600
 H                 -0.85641800    6.65375100    3.02516400
 C                 -0.13244000    5.96896900    1.12526800
 H                  0.05408300    6.96707200    0.72331600
 C                  0.11823500    4.80546200    0.38055800
 C                 -2.78356900    1.44555200   -0.90225900
 C                 -2.44817100    1.90954400   -2.18814600
 H                 -1.40607400    1.99256100   -2.50208500
 C                 -3.50435400    2.22748300   -3.02997600
 H                 -3.29355600    2.58663300   -4.04194200
 C                 -4.86128900    2.07659700   -2.62802500
 H                 -5.65219400    2.31798300   -3.34441700
 C                 -5.20239500    1.61594700   -1.36530200
 H                 -6.22865100    1.44370600   -1.03594500
 C                 -4.13089000    1.31957700   -0.50566600
 H                  0.91607600    5.18896000   -1.59240600
 Rh                 0.01872700    0.52982400    0.10121900
 H                 -4.97804900    0.28619100    1.22986000
 Cl                -6.42166900   -0.69212400    1.31330400
111
RhDPEPhos(BTAH)(BTAH-Cl-BTAH)
 P                 -3.00098900   -0.48661400   -0.32241000
 P                  0.23278000   -1.33697700    0.46732000
 O                 -1.21971000   -2.68678700   -1.55457900
 N                 -1.84103200    2.45825900   -0.07089300
 N                 -2.65603900    2.93536500    0.81288200
 N                 -2.93203500    4.20047900    0.47677700
 N                  0.78609700    1.60674200    0.35747300
 N                  1.72049600    1.74834300   -0.54992300
 N                  2.69602500    2.47106500   -0.03798900
 C                 -3.33322700   -1.56031800   -1.80317500
 C                 -4.51910500   -1.43719200   -2.54976300
 H                 -5.29759500   -0.75169900   -2.21224200
 C                 -4.72014300   -2.16473600   -3.72533900
 H                 -5.65334900   -2.04391800   -4.28251000
 C                 -3.72718400   -3.03038900   -4.19137000
 H                 -3.86930600   -3.58819400   -5.12142900
 C                 -2.55283300   -3.19193900   -3.45449900
 H                 -1.75918000   -3.86997700   -3.77659200
 C                 -2.37497600   -2.48169500   -2.26584100
 C                 -1.27650200   -3.46300700   -0.41583600
 C                 -1.97105700   -4.67094900   -0.37396000
 H                 -2.51996500   -5.01400100   -1.25354300
 C                 -1.95449900   -5.42054300    0.80496900
 H                 -2.50073300   -6.36725300    0.85039700
 C                 -1.23810800   -4.96781500    1.91571900
 H                 -1.21800500   -5.55837200    2.83567200
 C                 -0.54228000   -3.75630900    1.85526900
 H                  0.02104600   -3.41233100    2.72406100
 C                 -0.56671700   -2.97814400    0.69128700
 C                 -3.58442900   -1.48635600    1.10431500
 C                 -4.32088400   -2.66970900    0.97730800
 H                 -4.57800600   -3.04909100   -0.01426000
 C                 -4.71016000   -3.37983900    2.11705500
 H                 -5.26716900   -4.31503300    2.00820100
 C                 -4.38200200   -2.90370900    3.38908100
 H                 -4.68442500   -3.46404400    4.27879800
 C                 -3.66062800   -1.71170300    3.52246300
 H                 -3.40021300   -1.33479100    4.51609000
 C                 -3.25734600   -1.01073500    2.38515500
 H                 -2.67277700   -0.08945300    2.47138300
 C                 -4.34295700    0.76671400   -0.52635900
 C                 -5.36913600    0.94194300    0.40792700
 H                 -5.44969300    0.26878800    1.26392900
 C                 -6.28984100    1.98724300    0.25979500
 H                 -7.08706500    2.11295200    0.99879200
 C                 -6.19316700    2.86346000   -0.82292800
 H                 -6.91380200    3.67903400   -0.93767100
 C                 -5.17345200    2.68731600   -1.76820800
 H                 -5.08887600    3.36659200   -2.62171600
 C                 -4.25708300    1.64795900   -1.61920100
 H                 -3.45532600    1.52414200   -2.35278000
 C                  1.56534800   -1.73190500   -0.72220800
 C                  1.64918000   -1.02451600   -1.92753800
 H                  0.90558900   -0.25542300   -2.14567300
 C                  2.68512200   -1.29390200   -2.82587900
 H                  2.76152800   -0.72168900   -3.75498700
 C                  3.63311500   -2.27598100   -2.52854400
 H                  4.46459900   -2.46513100   -3.21226000
 C                  3.53497400   -3.00397800   -1.33778700
 H                  4.27997900   -3.76653700   -1.10033700
 C                  2.50477200   -2.73570500   -0.43744200
 H                  2.44530800   -3.29453000    0.50068200
 C                  1.09679300   -1.02892600    2.05764100
 C                  2.45948800   -0.70336900    2.09430300
 H                  3.06944400   -0.73175400    1.19106500
 C                  3.06745100   -0.32191600    3.29419400
 H                  4.13147400   -0.07384400    3.27416800
 C                  2.31950600   -0.26938200    4.47177600
 H                  2.79408000    0.02991000    5.41107600
 C                  0.95735900   -0.59134100    4.44543500
 H                  0.36296400   -0.54370700    5.36338100
 C                  0.34587600   -0.95436200    3.24512000
 H                 -0.72408900   -1.17348500    3.22859600
 C                 -1.54841500    3.41969600   -1.01454100
 C                 -0.72191100    3.38830400   -2.14994200
 H                 -0.14868600    2.49286000   -2.39402800
 C                 -0.66155000    4.54881800   -2.90808900
 H                 -0.02444300    4.57899700   -3.79570700
 C                 -1.39949600    5.70899200   -2.55401900
 H                 -1.31500300    6.59966300   -3.18299200
 C                 -2.21767600    5.75066100   -1.43161700
 H                 -2.77848100    6.64815700   -1.16230500
 C                 -2.27520100    4.57628600   -0.66447400
 C                  1.15469100    2.26615000    1.50582500
 C                  0.52858900    2.42819500    2.75404400
 H                 -0.44830700    1.98448400    2.94942400
 C                  1.22732000    3.15313000    3.70769400
 H                  0.78806300    3.29642900    4.69923600
 C                  2.51235200    3.70521600    3.44400300
 H                  3.01982000    4.25855700    4.23962100
 C                  3.13762500    3.55748000    2.21457400
 H                  4.12430000    3.95862400    1.97539500
 C                  2.42224000    2.82727200    1.25001800
 H                 -3.58492500    4.72169900    1.04958200
 Rh                -0.99890900    0.53378200    0.03127800
 H                  3.61867600    2.70679700   -0.54352200
 Cl                 5.42443300    3.29969000   -0.68252400
 H                  5.61885700    1.42099600    0.12696900
 N                  5.80093600    0.38953100    0.12092000
 C                  6.30941000   -0.30865400   -0.92829500
 N                  5.62907000   -0.41574500    1.18109500
 C                  6.65368100    0.04010900   -2.24555000
 C                  6.44520200   -1.62123500   -0.42099800
 N                  5.99949000   -1.62370700    0.88066100
 C                  7.14946300   -0.98665100   -3.03782600
 H                  6.52785000    1.06698600   -2.59480100
 C                  6.95894000   -2.64598800   -1.23902400
 C                  7.30349600   -2.31114700   -2.54179700
 H                  7.43626100   -0.77510600   -4.07267800
 H                  7.07725000   -3.66135600   -0.85240700
 H                  7.70747800   -3.07943700   -3.20828000
15
Cl N2-BTAH-Cl
 C                 -0.83506600   -0.71521100   -0.00019700
 C                 -0.83532800    0.71524900   -0.00043600
 C                 -2.04971000    1.43932500    0.00008700
 C                 -3.22931000    0.71331500    0.00063800
 C                 -3.22917100   -0.71341300    0.00058900
 C                 -2.04959800   -1.43933700    0.00018500
 H                 -2.04572200    2.53301200    0.00034500
 H                 -4.19003900    1.23989100    0.00126400
 H                 -4.18982100   -1.24016600    0.00064000
 H                 -2.04584400   -2.53304300   -0.00018500
 N                  0.45574500    1.12563800   -0.00095700
 N                  1.14314500    0.00020100   -0.00069800
 N                  0.45556800   -1.12561500   -0.00090000
 Cl                 4.06921100   -0.00005300    0.00064300
 H                  2.28272300    0.00007700   -0.00031800
 15
Cl TS-BTAH-Cl
 C                 -0.60973600   -0.45394100    0.00000000
 C                 -1.12967900    0.87801100    0.00000000
 C                 -2.52210400    1.10353300    0.00000000
 C                 -3.36572900   -0.00172600    0.00000000
 C                 -2.84694500   -1.32629300    0.00000000
 C                 -1.47743000   -1.56612100    0.00000000
 H                 -2.91881400    2.12448300    0.00000000
 H                 -4.45274000    0.14285400    0.00000000
 H                 -3.54678700   -2.17055600    0.00000000
 H                 -1.07651100   -2.58524900    0.00000000
 N                 -0.06831300    1.73142200    0.00000000
 N                  1.01490700    0.96580300    0.00000000
 N                  0.74508300   -0.34304600    0.00000000
 Cl                 4.06469500   -0.33756800    0.00000000
 H                  2.76303400   -0.05290000    0.00000000
 15
Cl N1-BTAH-Cl
 C                  0.19202900    0.02529600   -0.00027800
 C                  1.37830200    0.79635300    0.00011200
 C                  2.63322600    0.15417000    0.00033600
 C                  2.64293600   -1.23552300    0.00023700
 C                  1.43705900   -1.99189400   -0.00019400
 C                  0.18970000   -1.38118100   -0.00042000
 H                  3.55857800    0.73748900    0.00059900
 H                  3.60016500   -1.76868200    0.00045300
 H                  1.50159300   -3.08557200   -0.00026300
 H                 -0.76748800   -1.90971000   -0.00065700
 N                  1.01854300    2.12372600    0.00011600
 N                 -0.28582100    2.18335500   -0.00018400
 N                 -0.80213100    0.94980600   -0.00038500
 Cl                -3.31731500   -0.56753100    0.00027400
 H                 -1.85214400    0.67297800   -0.00038400
 32
PPTS N2-BTAH-PPTS
 C                 -3.77444000   -0.40092900   -0.27525600
 C                 -3.02929600    0.78894400   -0.00217700
 C                 -3.68478700    1.99388700    0.34179700
 C                 -5.06706000    1.97217000    0.40110200
 C                 -5.81135900    0.78501100    0.12818900
 C                 -5.18708400   -0.40302800   -0.20892400
 H                 -3.11118500    2.90041500    0.55222700
 H                 -5.61162900    2.88490300    0.66517500
 H                 -6.90403500    0.82359600    0.19099200
 H                 -5.75316300   -1.31488800   -0.41693000
 N                 -1.71760200    0.49090400   -0.14427000
 N                 -1.72210600   -0.78601100   -0.47336300
 N                 -2.89053000   -1.38301900   -0.57256100
 O                  0.58744200   -1.87651500   -0.95946900
 S                  1.54889300   -1.93721200    0.21089800
 C                  2.46609500   -0.37949800    0.06924900
 O                  2.55552300   -3.00851000    0.06762800
 O                  0.84638900   -1.85234100    1.50916600
 C                  3.85201100   -0.39341600   -0.06891400
 C                  1.77511500    0.83830500    0.12052400
 C                  4.55553100    0.81406800   -0.15587100
 H                  4.35963700   -1.36008600   -0.10783800
 C                  2.48680500    2.03335700    0.03035300
 H                  0.68509000    0.84630200    0.21821400
 C                  3.88714900    2.04386300   -0.10726000
 H                  5.64638900    0.79876500   -0.26472600
 H                  1.94329400    2.98501300    0.06600900
 C                  4.63763100    3.35177400   -0.19971200
 H                  5.72235800    3.18668200   -0.32223600
 H                  4.29117200    3.95917300   -1.05761500
 H                  4.49270900    3.96848700    0.70802500
 H                 -0.78396100   -1.30420100   -0.65153100
32
PPTS TS-BTAH-PPTS
 C                 -3.48820400    0.13329300   -0.00005200
 C                 -4.33838300   -1.01500400   -0.00209400
 C                 -5.74131300   -0.86526700   -0.00229800
 C                 -6.26071500    0.42382000   -0.00049200
 C                 -5.41031800    1.56483100    0.00151800
 C                 -4.02672600    1.43641900    0.00176700
 H                 -6.39380000   -1.74469400   -0.00385400
 H                 -7.34705500    0.57223100   -0.00061200
 H                 -5.86310600    2.56330900    0.00288900
 H                 -3.36631700    2.30888000    0.00329500
 N                 -3.54022200   -2.12031000   -0.00359000
 N                 -2.29674100   -1.66650700   -0.00249300
 N                 -2.21333700   -0.33371900   -0.00037800
 H                 -0.51435100   -1.06636900   -0.00253800
 O                  0.49398000   -0.99055400   -0.00287300
 S                  0.93547000    0.54912300    0.00252800
 C                  2.70705400    0.24897000    0.00089600
 O                  0.60388500    1.19547900    1.27189400
 O                  0.60310200    1.20470200   -1.26189300
 C                  3.38636000    0.13523800    1.21372200
 C                  3.38589600    0.14558500   -1.21309200
 C                  4.76268200   -0.09794300    1.20517900
 H                  2.82943200    0.24162100    2.14735400
 C                  4.76224500   -0.08764400   -1.20705100
 H                  2.82860700    0.25990500   -2.14556800
 C                  5.47022800   -0.21836900   -0.00161200
 H                  5.30077300   -0.18485400    2.15530200
 H                  5.29998100   -0.16644100   -2.15808000
 C                  6.95200400   -0.50809200   -0.00306500
 H                  7.44700800   -0.09204600    0.89180100
 H                  7.14458500   -1.59868700   -0.00613800
 H                  7.44622100   -0.08710100   -0.89604100
 32
PPTS N1-BTAH-PPTS
 C                  2.43109300    0.08078900   -0.18992900
 C                  3.41233800   -0.80845800   -0.69011000
 C                  4.38410100   -1.35040200    0.17345600
 C                  4.33159300   -0.97864300    1.51086400
 C                  3.33678800   -0.08609100    1.99533100
 C                  2.36843000    0.46309700    1.16335800
 H                  5.14447800   -2.03767800   -0.20752400
 H                  5.06971400   -1.38012400    2.21345800
 H                  3.33484600    0.17463500    3.05894800
 H                  1.58459100    1.14490400    1.50787700
 N                  3.18964500   -0.97561100   -2.03739600
 N                  2.15737300   -0.25779100   -2.36553900
 N                  1.68358600    0.38512700   -1.28709800
 O                 -0.45113200    1.98380800   -1.18410600
 S                 -1.22742000    2.03474900    0.10576100
 C                 -2.04265100    0.41544500    0.16630400
 O                 -2.31712700    3.02979500    0.08365300
 O                 -0.34835100    2.06262100    1.30362600
 C                 -3.36929700    0.29077600   -0.24542900
 C                 -1.33190100   -0.71456900    0.58334500
 C                 -3.98014200   -0.96705900   -0.25290500
 H                 -3.90823900    1.19202400   -0.54728500
 C                 -1.94869000   -1.96545000    0.56927600
 H                 -0.30059900   -0.60658400    0.92808700
 C                 -3.28098000   -2.11453400    0.14757900
 H                 -5.02391500   -1.05938700   -0.57476100
 H                 -1.38505100   -2.84679100    0.89602700
 C                 -3.92763100   -3.47917200    0.11315200
 H                 -5.02150500   -3.40471600   -0.01638500
 H                 -3.53564700   -4.09032400   -0.72307000
 H                 -3.73301200   -4.04464700    1.04308700
 H                  0.83340400    1.01646900   -1.33155200
19
BF4 N2-BTAH-BF4
 C                 -1.96304100    0.71543900   -0.10573900
 C                 -1.96305400   -0.71549300   -0.10574200
 C                 -3.16515900   -1.44165600    0.06558300
 C                 -4.32975000   -0.71406800    0.23090700
 C                 -4.32972200    0.71417900    0.23090300
 C                 -3.16508400    1.44169000    0.06557500
 H                 -3.16043500   -2.53477200    0.06673000
 H                 -5.28103200   -1.23915200    0.36742700
 H                 -5.28098100    1.23930700    0.36740900
 H                 -3.16026200    2.53480500    0.06669100
 N                 -0.68846700   -1.12918500   -0.28883500
 N                 -0.01663300   -0.00003600   -0.38289800
 N                 -0.68843200    1.12906000   -0.28887500
 H                  1.02177400   -0.00004000   -0.53754700
 F                  2.55469700   -0.00020500   -1.03664100
 B                  3.42379900    0.00001300    0.12595400
 F                  4.20629000    1.14852200    0.08806500
 F                  2.58714100    0.00008100    1.24630800
 F                  4.20648600   -1.14835700    0.08836300
19
BF4 TS-BTAH-BF4
 C                 -1.47464700    0.27059100    0.00020400
 C                 -2.31148100   -0.88737500   -0.00006000
 C                 -3.71626500   -0.75494900   -0.00028500
 C                 -4.25004300    0.52714500   -0.00023800
 C                 -3.41304000    1.67805400    0.00002500
 C                 -2.02868800    1.56756500    0.00024600
 H                 -4.35696300   -1.64244100   -0.00048800
 H                 -5.33764100    0.66303900   -0.00040800
 H                 -3.87761000    2.67074500    0.00005000
 H                 -1.38181200    2.44983000    0.00044700
 N                 -1.50593200   -1.98765900   -0.00003800
 N                 -0.27117100   -1.51965200    0.00022100
 N                 -0.19520200   -0.18706600    0.00037700
 H                  1.35750300   -0.98078600    0.00061200
 F                  2.36654800   -1.06314800    0.00090300
 B                  3.27549500    0.36700800   -0.00021200
 F                  2.89771600    0.96825200   -1.14706500
 F                  2.89778300    0.97002800    1.14572900
 F                  4.52575100   -0.15746300    0.00016300
19
BF4 N1-BTAH-BF4
 C                 -1.04679000    0.12759400    0.08916600
 C                 -2.36541700    0.62485600   -0.04155300
 C                 -3.45572100   -0.26321500   -0.12393600
 C                 -3.17829500   -1.62231000   -0.06780700
 C                 -1.84715800   -2.10279200    0.06878300
 C                 -0.75573600   -1.24780600    0.14894800
 H                 -4.47534600    0.11790100   -0.22685200
 H                 -3.99842800   -2.34571200   -0.12888400
 H                 -1.67887300   -3.18406500    0.10989900
 H                  0.27169500   -1.59810500    0.25667200
 N                 -2.30694000    1.99984800   -0.06048600
 N                 -1.06221500    2.35074500    0.04960900
 N                 -0.28902000    1.25789400    0.13898500
 H                  0.74007600    1.32829400    0.23522600
 F                  2.38403700    1.08060400    0.55207700
 B                  2.72115800   -0.18334800   -0.05042500
 F                  2.41611600   -1.20065600    0.86751800
 F                  1.91570600   -0.32679000   -1.18695900
 F                  4.06603100   -0.19304200   -0.38066900
97
BF4 INT5
 Rh                -0.34381100   -0.83262900   -0.52563600
 P                 -2.57060400   -0.26588400   -0.73695400
 P                  0.24800100    0.97170200    0.97604700
 C                 -2.86023000    0.95924500   -2.09369200
 C                 -3.40866700    0.44836900    0.73256400
 C                 -3.68743000   -1.66247500   -1.18592200
 C                 -0.87630100    2.42788800    1.04317200
 C                  0.44285200    0.43347400    2.71874300
 C                  1.89537700    1.68491200    0.59317700
 C                 -1.95612700    2.02294700   -2.27707800
 O                 -0.98102900    2.26145300   -1.33044800
 C                 -1.38457600    2.91018000   -0.17255200
 C                 -3.90849600    0.83302400   -3.02084700
 C                 -4.00943000    1.68956000   -4.12051700
 C                 -3.05165000    2.68645800   -4.32216100
 C                 -2.02603500    2.85973200   -3.38990000
 C                 -1.31894500    3.03852200    2.22538900
 C                 -2.20729300    4.11486000    2.19235900
 C                 -2.66762100    4.60196200    0.96719300
 C                 -2.26198900    3.99464500   -0.22151900
 C                  0.08338900   -0.87104500    3.07852100
 C                  0.24816100   -1.32076500    4.39153000
 C                  0.78355300   -0.46642800    5.35848100
 C                  1.16884600    0.83206900    5.00395300
 C                  1.00770600    1.27799100    3.69115000
 C                  3.04617900    1.14973200    1.19896100
 C                  4.31555800    1.54258000    0.77115600
 C                  4.45716700    2.47456600   -0.26078300
 C                  3.31531000    3.02762300   -0.84569200
 C                  2.04158300    2.63422200   -0.43091100
 C                 -4.37603800    1.45646600    0.63301800
 C                 -4.99464400    1.94908600    1.78484200
 C                 -4.66226200    1.43255600    3.04070700
 C                 -3.70320000    0.42058200    3.14459900
 C                 -3.07916700   -0.06503200    1.99504300
 C                 -4.52867900   -2.24877400   -0.22861800
 C                 -5.27699900   -3.38671200   -0.54238800
 C                 -5.20005700   -3.95179900   -1.81776100
 C                 -4.37334000   -3.36812300   -2.78230800
 C                 -3.62094100   -2.23473400   -2.46830700
 H                 -4.65297000    0.04676000   -2.88928100
 H                 -4.83366200    1.56536800   -4.82810400
 H                 -0.98634000    2.65232400    3.18914200
 H                 -2.54332000    4.56816500    3.12863800
 H                 -3.35693300    5.45041400    0.93256700
 H                 -4.63636200    1.87119100   -0.34355300
 H                 -5.73587000    2.74890800    1.69969900
 H                 -5.14555000    1.82575800    3.93990700
 H                 -3.42636000    0.01602900    4.12231800
 H                 -2.32021500   -0.84215800    2.07617400
 H                 -4.60186600   -1.82066800    0.77250200
 H                 -5.92658100   -3.83091100    0.21752700
 H                 -5.78563900   -4.84279400   -2.06212600
 H                 -4.31005900   -3.79750000   -3.78636100
 H                 -2.98659700   -1.78644400   -3.23648900
 H                 -3.10985500    3.34193700   -5.19555700
 H                  5.45313900    2.72675700   -0.62947400
 H                  5.20626500    1.08303800    1.20447500
 H                  2.95794000    0.39523100    1.98320600
 H                  1.16584400    3.04369400   -0.93482900
 H                  3.41714200    3.75111300   -1.65978000
 H                  0.91823700   -0.81568000    6.38646300
 H                  1.61016200    1.49696200    5.75212100
 H                  1.34616900    2.27946300    3.41427700
 H                 -0.30490900   -1.54034500    2.30906100
 H                 -0.03054800   -2.34550700    4.65436100
 H                 -1.27825200    3.64841100   -3.49967900
 H                 -2.63347100    4.34860600   -1.18469400
 C                  3.84844100   -1.76910700   -0.18595500
 C                  2.52825200   -2.02526300    0.24731100
 C                  2.26641000   -2.92090200    1.30063300
 C                  3.36620500   -3.51738300    1.89756100
 C                  4.69325500   -3.23959900    1.46947400
 C                  4.96512000   -2.36703500    0.42638700
 H                  1.24518400   -3.13732300    1.61048800
 H                  3.21337300   -4.22107100    2.72095800
 H                  5.52549400   -3.72960400    1.98288300
 H                  5.97381700   -2.11941100    0.09847900
 N                  1.71070300   -1.24726200   -0.53714100
 N                  2.42806500   -0.57784400   -1.39885800
 N                  3.69778200   -0.87446900   -1.20924800
 C                 -0.87783100   -2.81135100   -0.33937700
 C                 -0.47801700   -2.67069100   -1.66397500
 H                 -1.22563500   -2.68486800   -2.46317600
 H                  0.53625100   -2.94932900   -1.97361700
 C                 -1.43412500   -3.52873400    0.62695500
 H                 -1.67735300   -3.05253800    1.58575000
 C                 -1.80496300   -4.98169300    0.48302400
 H                 -1.32662600   -5.60320700    1.26386000
 H                 -2.90002000   -5.11243500    0.58326000
 H                 -1.50376300   -5.37045300   -0.50349500
 H                  4.43135700   -0.35766100   -1.76055900
 F                  5.46257700    0.50735300   -2.56857300
 B                  6.75371100    0.49043800   -1.90410600
 F                  6.52795900   -0.14917000   -0.65831800
 F                  7.64259400   -0.23008300   -2.66483400
 F                  7.16052400    1.80083500   -1.69751200
97
BF4 TS5-6
 Rh                -0.25622600    0.36620900    0.94066100
 P                 -2.35453600   -0.54625000    0.64786800
 P                  0.38219500    0.34261900   -1.37653500
 C                 -2.31832200   -2.39799100    0.67271600
 C                 -3.27608200   -0.11090900   -0.88104800
 C                 -3.57235400   -0.13009400    1.96815000
 C                 -0.55244500   -0.77119200   -2.50633600
 C                  0.31683000    1.99255800   -2.17822000
 C                  2.13814600   -0.13347000   -1.63463000
 C                 -1.26253200   -3.08421800    0.04132100
 O                 -0.38626500   -2.39558000   -0.77327500
 C                 -0.85140000   -2.05878100   -2.03501300
 C                 -3.25324600   -3.16672000    1.38628700
 C                 -3.10281200   -4.54965300    1.52142100
 C                 -2.00038400   -5.19287600    0.95338300
 C                 -1.08185600   -4.45720300    0.20097100
 C                 -1.06362700   -0.39813500   -3.75774800
 C                 -1.81447300   -1.29013100   -4.52543800
 C                 -2.06454000   -2.57972100   -4.05104000
 C                 -1.58828300   -2.96638800   -2.79813800
 C                 -0.23389500    3.07217300   -1.47768800
 C                 -0.27479000    4.34727600   -2.04914200
 C                  0.24474000    4.55455200   -3.32915400
 C                  0.82084500    3.48670500   -4.02804800
 C                  0.86474800    2.21518500   -3.45402500
 C                  3.13168000    0.85896300   -1.59432900
 C                  4.48064500    0.50590800   -1.64642600
 C                  4.85484200   -0.83625800   -1.74090500
 C                  3.87073700   -1.82632600   -1.78890600
 C                  2.51976700   -1.48002400   -1.73140200
 C                 -4.11073100   -1.01847000   -1.54547600
 C                 -4.80411700   -0.62260800   -2.69212800
 C                 -4.67881700    0.68258000   -3.17731000
 C                 -3.85126400    1.59407700   -2.51458200
 C                 -3.15188700    1.19568400   -1.37476600
 C                 -4.58229800    0.81734900    1.74430100
 C                 -5.41534000    1.22806000    2.78875200
 C                 -5.25534200    0.69407900    4.06979500
 C                 -4.25793200   -0.25801200    4.30090900
 C                 -3.42026900   -0.66340500    3.26006400
 H                 -4.10689200   -2.67613300    1.85608200
 H                 -3.84410300   -5.12116000    2.08665500
 H                 -0.89715600    0.61373800   -4.12811800
 H                 -2.21000100   -0.97131300   -5.49345500
 H                 -2.64554700   -3.28681000   -4.65004500
 H                 -4.20842100   -2.04234200   -1.17673700
 H                 -5.44059600   -1.34288400   -3.21435700
 H                 -5.21999900    0.98622400   -4.07833500
 H                 -3.73520100    2.61437400   -2.89133300
 H                 -2.49213500    1.89893400   -0.86751200
 H                 -4.72152500    1.24474700    0.74980200
 H                 -6.19613200    1.96967000    2.59574400
 H                 -5.90751000    1.01642200    4.88675300
 H                 -4.12593600   -0.68646100    5.29871900
 H                 -2.64766600   -1.41051100    3.45649500
 H                 -1.86134200   -6.27015000    1.08020100
 H                  5.91056100   -1.11573200   -1.74741600
 H                  5.24212700    1.28836700   -1.58512900
 H                  2.85939900    1.91103100   -1.49595400
 H                  1.76855100   -2.27008600   -1.73041700
 H                  4.15990300   -2.87845700   -1.82864600
 H                  0.21805000    5.55180400   -3.77841200
 H                  1.24955400    3.64874400   -5.02144400
 H                  1.34807700    1.39502400   -3.99078600
 H                 -0.60569200    2.90683600   -0.46523700
 H                 -0.70151400    5.18183200   -1.48494800
 H                 -0.22486500   -4.93142800   -0.28267900
 H                 -1.79746700   -3.96201900   -2.40304800
 C                  3.75918000    1.72548800    1.58969100
 C                  2.41247900    2.10714700    1.34250700
 C                  2.04751300    3.46017200    1.19683600
 C                  3.06615500    4.39809000    1.27936300
 C                  4.41850400    4.01994900    1.50981500
 C                  4.78148500    2.69140500    1.67284500
 H                  1.00884000    3.74903100    1.03530200
 H                  2.82727200    5.46027900    1.16787700
 H                  5.18294900    4.80089100    1.56416600
 H                  5.81567000    2.38946100    1.85440400
 N                  1.70914500    0.94187900    1.28160000
 N                  2.55867900   -0.06369600    1.49429100
 N                  3.78425500    0.36210000    1.68234500
 C                 -1.04103400    1.77999000    2.21132500
 C                 -0.49512200    0.80983200    3.04596000
 H                 -1.15722800    0.14247400    3.60701100
 H                  0.50745200    0.93872500    3.46970400
 C                 -1.77976800    2.86943300    2.04821600
 H                 -2.06803600    3.18738300    1.03799500
 C                 -2.30197000    3.70316000    3.18952600
 H                 -1.99157500    4.76152300    3.09666700
 H                 -3.40941200    3.68566100    3.20839200
 H                 -1.93872000    3.31908700    4.15693200
 H                  3.66116900   -1.50184700    1.31067800
 F                  3.89397800   -2.44631900    1.22387600
 B                  5.69333900   -2.89150000    1.15168500
 F                  6.22194800   -1.68376200    0.93151500
 F                  5.82452600   -3.42106000    2.36906100
 F                  5.63078200   -3.73587200    0.11124400
97
BF4 INT6
 Rh                 0.17489500    0.76265400   -0.50831300
 P                 -2.05829900    0.19276700   -0.44665300
 P                  1.13412500   -1.19209000    0.64728500
 C                 -2.89701300    0.52325500    1.16832500
 C                 -2.55086300   -1.54753400   -0.78158000
 C                 -3.07906300    1.12179500   -1.65943500
 C                  0.04439800   -2.45915600    1.43161900
 C                  2.22360800   -2.25616000   -0.38653600
 C                  2.28076600   -0.59334900    1.95738900
 C                 -2.30903000    0.06783900    2.35881100
 O                 -1.12684800   -0.63377400    2.29931600
 C                 -1.09804100   -1.98599600    2.09900300
 C                 -4.10600000    1.22818400    1.27207600
 C                 -4.67743300    1.50036900    2.51688600
 C                 -4.04297800    1.08137800    3.68794900
 C                 -2.85381400    0.35705400    3.60684300
 C                  0.16178400   -3.84143900    1.23079100
 C                 -0.83552100   -4.71685000    1.66785300
 C                 -1.97617800   -4.21578100    2.30009400
 C                 -2.11287100   -2.84385800    2.52247000
 C                  2.03656600   -2.27610900   -1.77359200
 C                  2.79810100   -3.12005400   -2.58773000
 C                  3.76695200   -3.94968500   -2.01896900
 C                  3.96746100   -3.93400900   -0.63323700
 C                  3.19943900   -3.09687900    0.17799500
 C                  3.62257800   -0.32054800    1.63811900
 C                  4.46371800    0.29510500    2.56690300
 C                  3.97894200    0.64483000    3.82971300
 C                  2.64640200    0.37584800    4.15451200
 C                  1.79923900   -0.23268900    3.22593600
 C                 -3.85776700   -1.97608000   -0.49631100
 C                 -4.24857400   -3.28333100   -0.78614700
 C                 -3.33714200   -4.17821700   -1.35910400
 C                 -2.03588600   -3.75796700   -1.64151400
 C                 -1.64760900   -2.44632500   -1.35607600
 C                 -3.56673000    0.49957300   -2.81697800
 C                 -4.25966000    1.24128700   -3.77849800
 C                 -4.47514600    2.60876500   -3.58940700
 C                 -3.98360700    3.23636200   -2.43979700
 C                 -3.27835400    2.50349300   -1.48285000
 H                 -4.60781100    1.58164500    0.37147000
 H                 -5.61453600    2.06141500    2.56782800
 H                  1.02443600   -4.24050000    0.69565000
 H                 -0.72930700   -5.79096600    1.49312800
 H                 -2.77067700   -4.89492000    2.62264600
 H                 -4.57125900   -1.28409100   -0.04149000
 H                 -5.26803100   -3.60843500   -0.55801000
 H                 -3.64202900   -5.20598000   -1.57793100
 H                 -1.31168700   -4.45273200   -2.07628000
 H                 -0.63055700   -2.12019200   -1.56533300
 H                 -3.40108800   -0.56738000   -2.97619000
 H                 -4.63271300    0.74419000   -4.67890300
 H                 -5.02081800    3.18774400   -4.34057200
 H                 -4.13776500    4.30883700   -2.28911700
 H                 -2.86455900    3.00422500   -0.60428000
 H                 -4.46993400    1.32063200    4.66577500
 H                  4.63463200    1.13568800    4.55482500
 H                  5.50041100    0.51136600    2.29306800
 H                  4.01825600   -0.57624300    0.65368300
 H                  0.75188200   -0.39161400    3.47786800
 H                  2.25192400    0.65922700    5.13459000
 H                  4.37024800   -4.60665100   -2.65269500
 H                  4.72674300   -4.57950300   -0.18162900
 H                  3.36009700   -3.09430400    1.25890900
 H                  1.30390900   -1.60263900   -2.21821900
 H                  2.63923100   -3.11769400   -3.67029500
 H                 -2.32557100    0.01963600    4.50088300
 H                 -3.00010100   -2.43542700    3.00998600
 C                  4.27623600    2.22502200   -0.59828000
 C                  3.27707800    1.39358400   -1.18736300
 C                  3.55598200    0.60160000   -2.32294200
 C                  4.85024400    0.64118700   -2.80370000
 C                  5.86278100    1.44781800   -2.19904000
 C                  5.59626200    2.24980100   -1.10699400
 H                  2.77473000    0.01306700   -2.79762000
 H                  5.11173200    0.04196600   -3.68062100
 H                  6.86946800    1.43366300   -2.62652300
 H                  6.35776100    2.88256700   -0.64648700
 N                  2.14915300    1.56934600   -0.45864300
 N                  2.48672300    2.46639700    0.46543100
 N                  3.71761800    2.89264700    0.43860100
 C                  0.00723100    0.87939000   -2.51930100
 C                 -0.09214100    2.21005200   -2.04873700
 H                 -1.04904800    2.73736700   -2.10001400
 H                  0.78171100    2.87292900   -2.08712300
 C                 -0.16762600    0.11117300   -3.59345200
 H                 -0.16076600   -0.98204300   -3.49796200
 C                 -0.44298600    0.65480200   -4.97153200
 H                  0.27140300    0.26172700   -5.72070400
 H                 -1.45864800    0.36912500   -5.31113200
 H                 -0.38445800    1.75590800   -4.97944300
 H                  1.78196800    2.86718700    1.11595000
 F                  0.04197400    1.67907000    1.64076200
 B                 -0.50009500    2.98637600    1.97546300
 F                  0.60034100    3.86592100    1.83886800
 F                 -1.48657400    3.29750300    1.04790500
 F                 -0.97223300    2.94483100    3.26049400
92
cationic INT5
 Rh                -0.22378200   -1.01732600    0.11360900
 P                 -0.99465000    1.24807300    0.37530800
 P                  1.98128900   -0.53298800   -0.37200200
 C                 -1.18519000    2.38510900   -1.06718000
 C                  0.01437100    2.17399100    1.59165300
 C                 -2.68340900    1.25728000    1.10580000
 C                  2.58589000    1.19610500   -0.31543400
 C                  3.18796500   -1.45635100    0.65262800
 C                  2.36221500   -1.01227100   -2.10197000
 C                 -0.22191700    2.36932000   -2.09204000
 O                  0.91379100    1.60688400   -1.93260500
 C                  1.92210400    2.11808700   -1.13762000
 C                 -2.28960000    3.24077300   -1.22495000
 C                 -2.44836300    4.00510600   -2.38356800
 C                 -1.50854700    3.92076300   -3.41519500
 C                 -0.38546000    3.10380800   -3.26584500
 C                  3.63543900    1.65440000    0.49114200
 C                  3.99489100    3.00486900    0.48887600
 C                  3.31535400    3.90662900   -0.33362700
 C                  2.27653400    3.46585100   -1.15733600
 C                  3.20977900   -1.22855800    2.03992200
 C                  4.07220500   -1.95301600    2.86252100
 C                  4.90911300   -2.93103700    2.31288300
 C                  4.88287900   -3.17328500    0.93775400
 C                  4.02857100   -2.43829200    0.10861000
 C                  3.55125700   -0.57869500   -2.70970100
 C                  3.83632600   -0.93504500   -4.02919100
 C                  2.93382200   -1.72028900   -4.75533100
 C                  1.74535600   -2.14892100   -4.15724900
 C                  1.46020900   -1.79611000   -2.83532000
 C                  0.18543900    3.56283500    1.52996200
 C                  0.94855200    4.21693900    2.50089200
 C                  1.53343500    3.49284600    3.54379600
 C                  1.35711100    2.10687600    3.61474800
 C                  0.60667400    1.45057500    2.63829200
 C                 -2.88371900    1.45333800    2.47857700
 C                 -4.16484400    1.33807300    3.02924200
 C                 -5.25767900    1.03045400    2.21546000
 C                 -5.06501100    0.83672900    0.84215100
 C                 -3.78750100    0.94364600    0.29267900
 H                 -3.04059700    3.30638900   -0.43631500
 H                 -3.31544200    4.66366600   -2.48157800
 H                  4.17496400    0.95322900    1.12967100
 H                  4.80926300    3.35027000    1.13072200
 H                  3.59513300    4.96375600   -0.33978600
 H                 -0.26671900    4.13566700    0.71688500
 H                  1.08856100    5.29985400    2.43975400
 H                  2.13007000    4.00897100    4.30129600
 H                  1.81317000    1.53531600    4.42837400
 H                  0.47622800    0.36624100    2.67332300
 H                 -2.03999200    1.69725400    3.12735400
 H                 -4.30671400    1.49840200    4.10182600
 H                 -6.25994400    0.95253200    2.64696400
 H                 -5.91360200    0.60184700    0.19282700
 H                 -3.65265300    0.78661900   -0.78013500
 H                 -1.63998300    4.50367900   -4.33095400
 H                  3.15783700   -1.99642900   -5.78971900
 H                  4.76635300   -0.59590100   -4.49432000
 H                  4.25697400    0.04199300   -2.15076500
 H                  0.53076800   -2.12801400   -2.36431400
 H                  1.03618200   -2.76064200   -4.72234200
 H                  5.58017300   -3.50451000    2.95860800
 H                  5.53272000   -3.93729900    0.50188400
 H                  4.01996500   -2.63555400   -0.96535300
 H                  2.55041100   -0.47744400    2.47779000
 H                  4.08659200   -1.75948700    3.93900900
 H                  0.38229000    3.03434100   -4.03980000
 H                  1.74001500    4.16280400   -1.80376700
 C                 -4.27013400   -2.39721500   -0.18023100
 C                 -3.04631000   -1.97552400   -0.73827300
 C                 -2.87234400   -1.86724000   -2.12805700
 C                 -3.96253300   -2.19807000   -2.92022900
 C                 -5.19199600   -2.62663100   -2.35248700
 C                 -5.37354000   -2.73564000   -0.97928700
 H                 -1.92341000   -1.52842100   -2.54977000
 H                 -3.88032100   -2.12898000   -4.00792000
 H                 -6.02111100   -2.87725600   -3.01961200
 H                 -6.32281400   -3.06249800   -0.55019000
 N                 -2.20288600   -1.69444800    0.31498400
 N                 -2.80397000   -1.90984000    1.44028000
 N                 -4.03686700   -2.33542500    1.16872200
 C                  0.27201700   -2.53837300    1.43602200
 C                  0.37599800   -3.11558300    0.18093600
 H                 -0.43886400   -3.74718200   -0.20083000
 H                  1.36290900   -3.32131100   -0.25249400
 C                  0.29335500   -2.54589300    2.75630400
 H                  0.03569400   -1.62927900    3.30167500
 C                  0.67942400   -3.74705700    3.57881800
 H                  1.60695700   -3.54236200    4.14758300
 H                 -0.10783100   -3.99709600    4.31409900
 H                  0.85944200   -4.62785800    2.94118600
 H                 -4.66545300   -2.52079500    1.94278900
92
cationic TS5-6
 Rh                -0.17477000    0.88696200   -0.59015300
 P                  2.06827800    0.49894700   -0.18590300
 P                 -0.95070900   -1.21597000    0.30718100
 C                  2.84455100   -0.35005600   -1.63103600
 C                  2.50050300   -0.52290800    1.27166600
 C                  3.09308700    2.00993300    0.04804300
 C                  0.23619900   -2.61273600    0.36249000
 C                 -1.68393900   -1.09888400    1.98187300
 C                 -2.36074800   -1.86888700   -0.68191000
 C                  2.14304600   -1.36497800   -2.30992400
 O                  0.96426700   -1.85724400   -1.77654200
 C                  1.09606000   -2.76787200   -0.73564800
 C                  4.09956200    0.02444500   -2.14073700
 C                  4.60032100   -0.54216200   -3.31604700
 C                  3.84691100   -1.48932200   -4.01368000
 C                  2.61683400   -1.91022800   -3.50142700
 C                  0.38555900   -3.48774900    1.44819300
 C                  1.33801500   -4.50748300    1.42034900
 C                  2.15648800   -4.66722500    0.29970700
 C                  2.04354200   -3.79119600   -0.78075800
 C                 -1.58009600    0.10210600    2.69558800
 C                 -2.15306800    0.23058000    3.96390600
 C                 -2.84462100   -0.84491200    4.52767700
 C                 -2.97504600   -2.04156400    3.81266300
 C                 -2.40560800   -2.16723400    2.54436800
 C                 -3.67372500   -1.48784700   -0.35442400
 C                 -4.74506100   -1.87485100   -1.16179300
 C                 -4.52127500   -2.64788000   -2.30459900
 C                 -3.21885600   -3.03203400   -2.63359700
 C                 -2.14289200   -2.64221000   -1.83218100
 C                  3.53067300   -1.47178700    1.23892200
 C                  3.83358100   -2.21323900    2.38362400
 C                  3.12123200   -2.00584600    3.56858500
 C                  2.09930800   -1.05227800    3.60870200
 C                  1.79113200   -0.31697800    2.46378400
 C                  3.52516000    2.38705500    1.32891000
 C                  4.20255300    3.59416500    1.52197300
 C                  4.46294600    4.43800200    0.43935300
 C                  4.04828000    4.06465600   -0.84259300
 C                  3.36683400    2.86178300   -1.03687400
 H                  4.69353200    0.77483900   -1.61748100
 H                  5.57898900   -0.23139300   -3.69097100
 H                 -0.22971200   -3.35692500    2.33864600
 H                  1.44270300   -5.17426200    2.27992000
 H                  2.89835700   -5.46990900    0.26771900
 H                  4.08922000   -1.64498300    0.31640500
 H                  4.62926000   -2.96243300    2.34641800
 H                  3.36087600   -2.59127500    4.46078000
 H                  1.53297100   -0.88516900    4.52919300
 H                  0.99066800    0.42126000    2.49344700
 H                  3.33751800    1.73882300    2.18634700
 H                  4.53437500    3.87087300    2.52673500
 H                  4.99520900    5.38112900    0.59161900
 H                  4.25776100    4.71170800   -1.69907000
 H                  3.06487900    2.58037500   -2.04823700
 H                  4.22331400   -1.91750200   -4.94668500
 H                 -5.36068200   -2.95129900   -2.93637700
 H                 -5.76080000   -1.57065200   -0.89294300
 H                 -3.86692200   -0.88743400    0.53703600
 H                 -1.13219000   -2.93457900   -2.11819000
 H                 -3.03460000   -3.63851500   -3.52492000
 H                 -3.29406200   -0.74913500    5.52019300
 H                 -3.53108900   -2.87935500    4.24283800
 H                 -2.54142900   -3.09405800    1.98146000
 H                 -1.05597100    0.94307800    2.23788900
 H                 -2.06341100    1.17431600    4.50979800
 H                  2.02028600   -2.67548800   -4.00331100
 H                  2.69584300   -3.89133400   -1.64976800
 C                 -4.30862300    1.71558900   -1.59490200
 C                 -3.25558000    1.77081700   -0.64009200
 C                 -3.44760000    2.34702400    0.63436700
 C                 -4.70288600    2.86286800    0.89300000
 C                 -5.75939800    2.81828800   -0.06811800
 C                 -5.58579500    2.25299200   -1.31597000
 H                 -2.63485100    2.39263400    1.35650500
 H                 -4.90077300    3.32690900    1.86309000
 H                 -6.72958400    3.24464000    0.20065200
 H                 -6.38832400    2.20564100   -2.05412500
 N                 -2.16487600    1.19870700   -1.21532900
 N                 -2.51084200    0.72670900   -2.39577200
 N                 -3.85101400    1.03555900   -2.67825600
 H                 -2.82476900    1.43446900   -3.37402800
 C                  0.04342800    2.82038900    0.09496600
 C                  0.10907800    2.92093900   -1.29036600
 H                  1.06643300    3.12644100   -1.77826500
 H                 -0.77256400    3.23004000   -1.86666400
 C                  0.17508800    3.34949600    1.30248600
 H                  0.15255600    2.69700300    2.18503900
 C                  0.41619500    4.81500700    1.55301400
 H                 -0.34220500    5.23991000    2.23693500
 H                  1.40542600    4.96210400    2.02699900
 H                  0.39974700    5.38795000    0.61172400
92
cationic INT6
 Rh                -0.17962400   -1.02954000    0.13812800
 P                  2.08291600   -0.58883600    0.10065100
 P                 -0.85357300    1.16301200   -0.48088900
 C                  2.31147900   -0.67101600    1.93896600
 C                  2.74303000    1.06411800   -0.35368600
 C                  3.37145400   -1.66938400   -0.62450800
 C                 -0.02364800    2.38229400    0.61776100
 C                 -0.65013100    1.64192600   -2.23195500
 C                 -2.63282000    1.50757000   -0.18527900
 C                  1.34909800   -0.07822600    2.78126700
 O                  0.25381900    0.59776400    2.22098000
 C                  0.40777900    1.95014200    1.88568700
 C                  3.33759700   -1.40972800    2.54352600
 C                  3.40691100   -1.54571700    3.93484400
 C                  2.43968000   -0.95254800    4.74646300
 C                  1.40150000   -0.21590700    4.16432800
 C                  0.17959900    3.72844500    0.28129600
 C                  0.76882700    4.61776900    1.18046300
 C                  1.15274700    4.17292900    2.44774600
 C                  0.97589900    2.83453500    2.80208400
 C                 -0.09094800    0.70334300   -3.11220700
 C                  0.02903000    0.99334400   -4.47395400
 C                 -0.41729800    2.22262400   -4.96762400
 C                 -1.00902700    3.14978900   -4.10176300
 C                 -1.13893200    2.85653800   -2.74303300
 C                 -3.56885400    1.05106600   -1.12961400
 C                 -4.93568100    1.19831400   -0.89559300
 C                 -5.38520300    1.79493800    0.28731100
 C                 -4.46059900    2.25115000    1.22973600
 C                 -3.08913200    2.11189900    0.99507500
 C                  3.29211100    1.94509800    0.58799600
 C                  3.76981300    3.19481400    0.18588700
 C                  3.71360000    3.57104300   -1.15880500
 C                  3.19760000    2.68223300   -2.10747400
 C                  2.72392500    1.43274700   -1.70744400
 C                  4.72692100   -1.31430700   -0.48179200
 C                  5.72560900   -2.11321000   -1.03778700
 C                  5.38393800   -3.26383600   -1.75894000
 C                  4.04054900   -3.60595200   -1.92634900
 C                  3.03518700   -2.81310400   -1.36286900
 H                  4.08490500   -1.90327200    1.91953000
 H                  4.21565900   -2.13066800    4.38045700
 H                 -0.10929400    4.08538700   -0.70745200
 H                  0.92478900    5.65976800    0.89023300
 H                  1.60086700    4.86585400    3.16507200
 H                  3.34525700    1.66379600    1.64057500
 H                  4.18665300    3.87761000    0.93115100
 H                  4.08314500    4.55229400   -1.46979500
 H                  3.16459800    2.95904900   -3.16486800
 H                  2.34826000    0.73863100   -2.45928900
 H                  5.00277000   -0.40332600    0.05570400
 H                  6.77543100   -1.83124800   -0.91771100
 H                  6.16811800   -3.88590400   -2.19976200
 H                  3.76698300   -4.49374400   -2.50336000
 H                  1.98934700   -3.07361500   -1.52290500
 H                  2.48137500   -1.06650000    5.83289900
 H                 -6.45721500    1.90380200    0.47316900
 H                 -5.65364900    0.83477600   -1.63552500
 H                 -3.22654200    0.57282300   -2.05121700
 H                 -2.37702600    2.48052300    1.73760500
 H                 -4.80520000    2.72014500    2.15542800
 H                 -0.32362700    2.45230900   -6.03287200
 H                 -1.38560500    4.10023100   -4.49021100
 H                 -1.65319100    3.56415200   -2.08835400
 H                  0.24472900   -0.26023500   -2.71857200
 H                  0.46709700    0.25488800   -5.15150000
 H                  0.62206600    0.24279000    4.77762900
 H                  1.29578000    2.47321700    3.78068600
 C                 -4.27111500   -1.46073400    1.50649000
 C                 -3.35309500   -1.73070600    0.44136600
 C                 -3.78806700   -2.28584100   -0.78396700
 C                 -5.13824700   -2.54738800   -0.89560700
 C                 -6.06027100   -2.28003900    0.16522100
 C                 -5.65148200   -1.74331100    1.36761200
 H                 -3.08135600   -2.48934600   -1.58762400
 H                 -5.52459600   -2.97526700   -1.82496600
 H                 -7.11711200   -2.51303200    0.00963100
 H                 -6.34736500   -1.53470100    2.18221700
 N                 -2.13764600   -1.32338400    0.86822400
 N                 -2.35926700   -0.86400500    2.10035900
 N                 -3.58921400   -0.90860200    2.53490200
 H                 -1.59771700   -0.42012100    2.61597600
 C                 -0.23658300   -2.82385500   -0.83638900
 C                  0.15761800   -3.14350900    0.46608700
 H                  1.19259100   -3.44254000    0.67788600
 H                 -0.58300700   -3.52965900    1.17956500
 C                 -0.56925000   -3.16559200   -2.07378800
 H                 -0.81863400   -2.37544300   -2.79477700
 C                 -0.62806300   -4.58859700   -2.56818000
 H                 -1.64313400   -4.84134300   -2.92931800
 H                  0.06078000   -4.74179300   -3.42083300
 H                 -0.35998300   -5.30077000   -1.77053600
